# Supplementary material for: Lipid and Amino Acid Pathway Metabolites Contribute to Cold Tolerance in Quercus wutaishanica
Source: Metabolites. 2023 Oct 19;13(10):1094. doi: 10.3390/metabo13101094 (PMC10608989; doi:10.3390/metabo13101094)
Supplement: Supplementary file 1 [file metabolites-13-01094-s001.zip]

Archive with 4 entries (3 files):
- metabolites-2650060 supplementary file/
- metabolites-2650060 supplementary file/Table S1.xlsx
- metabolites-2650060 supplementary file/Table S2.xlsx
- metabolites-2650060 supplementary file/Table S3.xlsx
