# Supplementary material for: Lipid and Amino Acid Pathway Metabolites Contribute to Cold Tolerance in Quercus wutaishanica
Source: Metabolites. 2023 Oct 19;13(10):1094. doi: 10.3390/metabo13101094 (PMC10608989; doi:10.3390/metabo13101094)
Supplement: Supplementary file 1 [file metabolites-13-01094-s001.zip › metabolites-2650060 supplementary file/Table S1.xlsx]

## Sheet: Table S1
Table S1. Detected metabolites of Q. acutissima and Q. wutaishanica between LT and NT
Alignment	ESI Mode	Adduct	Metabolite	Class	m/z	RT(min)	VIP		P.value		FC		QaL1	QaL2	QaL3	QaL4	QaL5	QaL6	QaN1	QaN2	QaN3	QaN4	QaN5	QaN6	QwL1	QwL2	QwL3	QwL4	QwL5	QwL6	QwN1	QwN2	QwN3	QwN4	QwN5	QwN6
							QaL vs QaN	QwL vs QwN	QaL vs QaN	QwL vs QwN	QaL vs QaN	QwL vs QwN
Neg_02347	Negative	[M-H]-	(-)-Epicatechin	Flavonoids	289.07	3.868	3.09543	2.415	0.00137216	0.014429	2.10863	0.552994	191194	145525	274691	271706	256118	317159	94170.7	115477	78487.8	90809.5	150287	161450	118004	24313	81575.2	72327.6	68838.3	103780	161674	155171	119770	171359	67248.2	172594
Neg_02430	Negative	[M-H]-	[6]-Gingerol	Phenols	293.178	0.573	4.41126	4.21958	0.00367884	0.131494	1.22538	1.26857	1.43847e+06	1.60412e+06	1.44968e+06	1.5465e+06	1.45257e+06	1.44723e+06	1.1786e+06	1.19143e+06	1.03504e+06	1.0919e+06	1.49375e+06	1.30379e+06	2.05339e+06	995323	978123	1.12817e+06	1.21886e+06	1.55753e+06	1.02383e+06	979320	1.08219e+06	1.05179e+06	1.07758e+06	1.03751e+06
Neg_00127	Negative	[M-H]-	1,3 Cyclohexanedione	Organooxygen compounds	111.045	9.004	1.20145	2.42165	0.084993	0.00219433	0.660233	3.05182	63798.7	54485.3	63947.6	60338.8	56057	54919.3	116136	90098.4	34447.8	96955.5	140646	57204.2	82788.9	39832.5	111350	41364.8	108851	97175.1	26815.3	28061.6	25960.8	25561.1	25404.7	25925.8
Neg_03244	Negative	(2M-H)-	1-Methylxanthine	Imidazopyrimidines	331.093	3.52025	0.0346247	0.143123	0.916516	0.782572	1.03065	0.84392	20351.6	11251.9	24829.7	20210.7	2811.96	23181.3	7491.94	16781.2	24850.4	17065.1	7609.42	25786.7	3525.27	10277.4	23212.4	4965.7	5241.76	6451.61	35471.4	5569.07	4997.72	3561.29	6512.27	7489.18
Neg_02843	Negative	(M-H)-	1-Salicylate glucuronide	Organooxygen compounds	313.056	0.844	0.629391	1.47963	0.072954	0.0328136	1.70429	0.645048	27513.9	9080.78	6029.84	27656.6	22955.7	23093.9	8520.71	12202	11390.3	14321.5	8059.14	13763.8	43673.5	77011.7	34501.5	33794.2	15328.6	75796.2	68360.9	64745.6	77809.3	79085.4	74176.4	70062.4
Neg_01331	Negative	[M-H]-	2-Benzothiazolesulfonic acid	NA	213.96	0.613	0.631138	1.10437	0.119841	0.16127	0.787123	1.49008	32160.1	30568.9	35583.4	29909.8	27409.7	39756.7	29399.2	43610.7	38188.7	37688	35599.7	63745	99201.3	58420.1	85215.4	29189.6	71906.8	26335.5	67539.7	29522.7	35367.4	35643.2	48000.4	32416.4
Neg_00749	Negative	(M-H)-	2-Dehydro-3-deoxy-D-gluconate	NA	177.04	1.98195	1.34576	1.70569	0.251598	0.000556348	1.38984	0.546248	205788	207448	214481	184186	161765	169647	72382	143066	213718	304668	36638.6	52149.1	25525.8	21888.6	40533.7	21340.2	39124.8	34586.4	43153.1	63837.6	65550.3	47154.9	56720.3	58595.7
Neg_01028	Negative	(M+CH3COO)-	2'-Deoxy-D-ribose	Organooxygen compounds	193.071	7.97027	1.49998	2.57829	0.00265251	9.01715e-05	1.27208	1.56955	152524	149855	143572	140947	134754	152728	121904	119989	98479.2	94769.6	108926	143295	132979	153520	152442	126773	181001	154601	97251.6	90763.2	106956	103885	93807.7	81588.8
Neg_00239	Negative	[M-H]-	2-Hydroxy-4-methylpentanoic acid	Fatty Acyls	131.071	7.725	0.512502	0.091107	0.390304	0.832188	1.19345	1.13532	66007.5	68127	77910.5	64446.2	64663.3	39162.7	15273.4	56011.7	44295.8	92019	50327.4	60742.7	10294.6	3543.8	1295.14	29073	3655.22	670.145	6476.21	6619.89	6614.5	6990.06	7730.39	8316.17
Neg_00726	Negative	[M-H]-	2-Isopropylmalic acid	Fatty Acyls	175.06	6.171	0.0331029	0.00919155	0.961924	0.925883	0.97929	0.9755	3445.62	4877.6	48530.6	40938.8	18111.5	68926.1	15520	39332.4	21934.9	60973.4	9474.35	41504	975.963	1248.22	659.222	389.701	839.362	1166.09	500.386	850.53	528.38	797.033	952.555	1782.25
Neg_01224	Negative	[M-H]-	2-Naphthalenesulfonic acid	Naphthalenes	207.012	0.728	5.37437	0.178726	7.32988e-05	0.886231	1.82087	0.969692	829716	789351	852298	668655	707921	740207	450354	464810	396406	587984	264115	356092	254482	144498	177125	201830	418383	105386	198348	205468	211933	252667	247791	226181
Neg_00320	Negative	(M-H2O-H)-	2-Oxoadipic acid	Keto acids and derivatives	141.017	8.82243	1.92859	1.56573	0.0306168	0.110222	1.26334	0.833828	309033	304841	323384	310577	297294	276252	347428	264405	205865	219662	178228	226126	184523	172543	174384	162365	291013	151698	225801	211275	235745	229314	247079	213808
Pos_02020	Positive	(2M+H)+	3-(3,4-Dimethoxyphenyl)-2-propenoic acid	Cinnamic acids and derivatives	417.154	2.79201	0.140484	0.297487	0.745927	0.533818	0.949185	1.154	46698	43594.2	41633.1	36158.2	35160.2	35221.2	68426	45708.5	34319.9	25629.3	34077.5	43070.1	16468.3	35122.9	27472.7	13138.2	36487.4	14617.2	17160.8	16522.2	15574.5	18328.2	27234.7	29362
Pos_00167	Positive	(M+H)+	3-(3-Hydroxyphenyl)propanoic acid	Phenylpropanoic acids	167.069	4.05282	0.223017	0.184346	0.108849	0.172968	1.1821	1.15737	6424.73	8970.53	6663.81	7947.69	6351.12	6424.49	6573	5963.14	4930.4	4628.79	7408.9	6687.62	4517.08	5806.68	3876.85	3449.65	4442.21	4279.92	4032.44	3565.97	3789.6	2934.98	3702.47	4761.02
Neg_00441	Negative	(M-H)-	3,4-Dihydroxybenzoate (Protocatechuic acid)	Benzene and substituted derivatives	153.019	7.53518	0.163426	0.703308	0.445271	0.00290496	0.893088	1.3936	9469.12	11139.6	10663	10743.8	12927.1	7608.74	14795	13557.5	6841.77	15290.3	8967.55	10587.3	15699.2	20374.4	16753.9	13482.2	18839.6	13450.6	11130.3	12583.6	11450.9	11834.7	12732.8	11019.4
Neg_01075	Negative	[M-H]-	3',5'-Dimethoxy-4'-hydroxyacetophenone	NA	195.068	5.571	0.241773	0.365291	0.211661	0.199444	0.893524	1.57119	15926.9	15779.5	13157.1	11627.2	13927.8	10997.9	17141.6	15042.6	17576.6	12092.1	13371.5	15894.1	9549.26	4919.26	8879.59	2506.68	5210.95	9988.64	7620.09	3057.81	9194.99	2406.12	1471.16	2379.29
Pos_01571	Positive	(M+K)+	3alpha-Mannobiose	NA	381.079	10.2967	0.128439	0.063571	0.0304381	0.82353	1.11329	1.09836	2579.81	2504.49	2965.69	2845.36	2846.81	2825.98	2751.15	2522.37	2619.92	2492.85	2172.77	2323.09	2343.43	2034.89	3041.02	6112.53	10243.2	2195.33	9005.85	2116.87	2889.58	3902.73	2950.32	2779.42
Neg_02947	Negative	(M+CH3COO)-	3-Deoxy-2-keto-6-phosphogluconic acid	Keto acids and derivatives	317.141	0.599133	1.50811	0.141639	0.0116076	0.541745	0.125644	0.776993	5387.02	6706.12	3149.99	1587.88	6980.27	6217.01	2258.03	33760.3	81840	56354.5	22114.6	42668.4	1496.75	1120.68	6244.13	1172.94	1365.26	4094.29	5661.99	894.227	1968.96	1998.22	4807.75	4609.89
Neg_00518	Negative	(M-H)-	3-Hydorxy-3-methylglutaric acid	Fatty Acyls	161.045	9.48046	0.0525143	0.219151	0.792065	0.023967	1.02788	1.14488	14219.1	13664	15198.8	14273	14317.7	18756.4	11312.8	15558.3	13395.3	15069	12347.8	20293.3	3809.32	4495.48	4274.43	3892.68	5100.03	4393.66	3785.11	3397.58	3840.33	3877.45	3889.22	3889.98
Pos_00174	Positive	(M+NH4)+	3-Hydroxyanthranilic acid	Benzene and substituted derivatives	171.076	8.24375	0.17804	0.838576	0.394147	0.00390406	0.770022	3.22145	3411.13	3703.83	6220.87	7129.27	3212.3	2908.45	11380.5	6814.53	2158.94	5336.4	5109.06	3726.67	8338.81	4584.09	7623.95	7951.11	16635.4	13196	2994.12	3840.82	2518.81	3267.17	2761.37	2724.26
Neg_00181	Negative	[M-H]-	3-Hydroxybenzaldehyde	NA	121.028	0.953	0.819242	0.544776	0.194157	0.392166	0.892415	1.0582	180935	151169	128949	146444	133072	145991	174159	180682	148326	177322	122384	190566	138558	167076	112819	152753	166138	149118	127273	145351	148726	130129	138082	148148
Neg_01283	Negative	(M+Na-2H)-	3-Hydroxycapric acid	Hydroxy acids and derivatives	209.118	2.35835	0.632488	1.10094	0.216957	0.00140739	0.736434	0.595401	20969.3	37032.3	35275.6	30032.5	35657.2	28482.9	38886.2	34586.7	33489.3	32838.2	82700.9	32035.8	22802.3	9771.1	18156.5	14840.8	13991.7	17748	35021.2	22764.2	24263.6	26432.6	28716.9	26238.4
Neg_00539	Negative	[M-H]-	3-Hydroxycinnamic acid	Cinnamic acids and derivatives	163.039	3.109	0.571096	0.595527	0.421647	0.81627	1.3898	1.09758	31887.4	20564.3	47389	88072	66905.9	24024.1	29578.8	40999.3	25821.2	83645.7	10817.1	9773.37	330239	462097	37833.9	1.06558e+06	60493.4	748667	236628	458833	392962	425978	450572	499453
Neg_01311	Negative	[M-H]-	3-Indoxyl sulfate	Organic sulfonic acids and derivatives	212.004	0.634	1.20418	0.718274	0.000223138	0.0113592	0.348288	0.627094	12613.8	12576.6	9265.41	5975.5	9350.85	7596.96	25487.6	28743.4	14568.1	33597.8	35204.1	27144.9	10979.3	8032.96	8150.47	10763.5	9801.55	7447.42	12551	14920.4	11672.1	14971.4	22334	11536.8
Pos_00903	Positive	[M+H]+	3'-methoxy-4',5,7-trihydroxy flavonol	NA	317.066	5.613	0.0388727	0.263739	0.910493	0.303913	0.959431	1.75167	9655.16	10996.5	11154.1	7178.46	6999.45	5604.56	5183.44	10800.2	8747	4678.12	1821.88	22539	2619.1	3887.33	2459.18	10597.8	2547.73	649.007	2840.6	2365.51	4049.82	1173.92	980.948	1582.65
Neg_14422	Negative	(M-H)-	3-Methylbutanoyl-CoA	Fatty Acyls	850.174	4.91907	0.258046	0.389247	0.0157002	0.0228043	1.81425	1.64466	2449.04	2170.95	1528.63	1726.63	3479.55	2935.73	1429.83	1360.69	970.52	555.406	1463.53	2096.83	4315.31	4522.93	5966.45	5269.39	4347.02	1735.75	3057.18	3493.74	2269.58	2470.66	1798.38	2814.56
Neg_08315	Negative	(2M-H)-	3-Methyluridine	Pyrimidine nucleotides	515.152	3.40165	0.584359	0.695762	0.460044	0.428336	0.855156	1.379	113528	110297	90708.6	86263.5	69505	94687.5	96602.6	114021	96241.8	196545	108361	48914	35271.2	81011.6	9841.47	8467.86	58957.4	114536	37220.7	39434	34950.9	37960.7	38665.8	35179.8
Neg_00588	Negative	[M-H]-	3-Phenyllactic acid	Phenylpropanoic acids	165.054	2.379	3.0482	7.96345	0.0981412	0.174782	0.686007	3.7024	407356	746950	446595	251009	310833	481025	708688	734225	402052	980076	514899	513911	1.29031e+06	644872	272818	358968	5.0806e+06	1.25661e+06	384548	478968	489960	348024	432544	270926
Neg_05659	Negative	[M-H]-	4-Deoxyphloridzin	NA	419.134	2.728	2.9694	3.16872	0.000737718	0.0117646	1.76143	0.41692	296004	298396	323383	215637	207622	232513	187824	140723	151359	123798	179090	110547	93881.5	27662.7	184992	84546.6	21211.7	45266.5	176896	301093	164157	165329	141487	148516
Pos_00103	Positive	[M+H]+	4-Guanidinobutyric acid	Carboxylic acids and derivatives	146.092	8.976	0.0912786	0.316491	0.797842	0.175597	0.886664	1.75	10479.4	11196.5	11481.4	9181.1	7780.62	7156.33	29917.3	11456.7	2005.1	3508.32	16764.6	944.422	3379.48	5962.42	5962.91	7738.24	609.877	1366.18	2367.97	1857.01	1777.04	4268.2	2398.09	1628.35
Pos_00204	Positive	[M+H]+	4-Hydroxy-3-methoxycinnamaldehyde	Phenols	179.071	5.225	0.961825	0.976237	0.00757637	0.00239969	0.498757	1.52547	9751.57	13844.4	14940.8	13848.8	14413.8	15801.9	41216.6	29385.7	13794.5	27765.8	34277.4	19174.6	33786.7	27022.1	18350.1	26915.8	21977	27082.6	16687.2	16048.2	18889.7	16555.7	18058.7	15456.9
Neg_00297	Negative	[M-H]-	4-Hydroxybenzoic acid	Benzene and substituted derivatives	137.026	0.785	1.92123	1.03536	0.179214	0.672151	1.45832	1.18121	287755	297182	303212	307988	297689	270684	452691	249147	94231.1	274713	119143	20037.5	456237	199159	150755	1.01983e+06	345909	149626	309438	330911	352443	347492	311338	313754
Pos_00106	Positive	(M+H-H2O)+	4-Hydroxycinnamic acid	Cinnamic acids and derivatives	147.043	2.99678	0.485993	0.173252	0.413304	0.832294	0.785009	1.05967	44283.4	13825.2	25308.8	13136.6	71770.4	42939.7	61312.6	43739.2	30222.3	23536.7	63944.2	46368.3	50144	18603	44602.9	116102	46221.7	77954.5	65064.9	65047.1	40287.4	63817.5	30480.1	69019.3
Neg_00351	Negative	[M-H]-	4-Hydroxyquinoline	Quinolines and derivatives	144.046	4.063	1.37775	2.28005	0.0379879	0.0468258	0.167746	0.712259	7706.55	5625.84	6547.58	8205.88	5894.33	7260.28	23553.6	50811.2	8142.08	106170	34463.2	22709.6	158032	159943	222298	123184	53827.1	246003	208427	227927	236057	238564	217005	224456
Neg_00299	Negative	[M-H]-	4-Nitrophenol	Phenols	138.019	0.909	2.76396	0.885609	1.13355e-07	0.239077	2.22994	1.23642	159928	163145	141903	162117	154036	138067	52132.4	67215.1	60623.9	71244.1	82722.6	78268.8	85354.8	42864.2	48022.2	103037	117868	88068.7	66459.2	55703.8	65314.5	67993.1	68645.2	68320.5
Pos_01112	Positive	(M+H)+	4-O-beta-Galactopyranosyl-D-mannopyranose	NA	343.123	9.05022	1.61514	2.22464	0.000795908	0.000304045	0.850356	0.763408	192272	199118	195194	182393	184519	193376	228728	223740	250296	212358	203439	230133	135535	122321	166825	116414	127563	148402	181666	176362	175145	185031	178292	173784
Neg_00827	Negative	[M-H]-	4-Pyridoxic acid	Pyridines and derivatives	182.047	0.837	0.400012	3.60754	0.823062	0.00374315	0.940475	0.863922	465974	448542	446902	438702	430232	418929	1.03696e+06	560625	291973	362761	282485	282153	659386	763054	832676	768170	875172	843960	921833	881701	933671	929960	932834	889402
Pos_04041	Positive	[M+H]+	5(S)-5-carboxystrictosidine	NA	575.23	5.12	0.640405	0.426942	0.153393	0.29988	0.364045	0.861659	5385.86	5199.76	4483.52	5307.15	6417.94	7324.3	9651.75	10399.3	5084.28	7092.63	47039.3	14453.4	14632.6	25922.7	30271.2	36315	28827.7	14373.2	26731.5	29521.3	31322.2	28473.2	30502.6	27929.3
Neg_01203	Negative	M-	5-Methoxyindoleacetate	Indoles and derivatives	205.071	3.87707	2.53745	0.539753	0.00454437	0.663115	0.526658	1.09728	96789.6	106395	99794.9	87625.3	114027	107363	111991	185392	229694	288972	190772	155212	242030	137475	222353	36441.9	142077	180272	102682	155177	144115	172426	141200	159884
Neg_04219	Negative	[M-H]-	5-O-Caffeoylquinic acid methyl ester	NA	367.108	8.226	1.6973	0.525613	0.00448707	0.0967138	4.05918	2.27005	78782.6	71716.3	64891.2	61518.1	38202.4	10845.7	2452.59	15806.4	7595.59	11817.1	9479.95	33149.5	10712.3	16126.9	6730.08	2869.53	3066.15	3956.31	5583.01	2753.49	2184.69	2891.75	2220.36	3512.28
Neg_03436	Negative	[M-H]-	6,7-Dihydroxycoumarin-6-glucoside	Coumarins and derivatives	339.069	5.074	0.880112	1.10077	0.163122	0.10409	0.648861	1.95707	40988.3	33285.3	31793.4	40479.7	33359.4	38021.7	42745	61553.4	51281.8	115938	38367	25977.5	23096.4	36767.2	13970.8	24092.1	82425.8	38898.1	16076.7	17501.2	21674.3	16216	22799	17762.4
Neg_01951	Negative	[M-H]-	Abscisic acid	Prenol lipids	263.129	2.38	0.165495	0.492235	0.504245	0.300598	1.20839	2.18227	6692.46	12626.3	10240.4	7762.86	2087.35	6764.02	10910.2	5958.33	7709.39	5305.6	6667.8	1659.19	4418.63	22115.6	1469.9	1367.19	27814.4	2041.17	6578.02	5162.68	2890.49	6181.01	3623.41	2704.41
Neg_00794	Negative	[M-H]-	Acamprosate	Organic sulfonic acids and derivatives	180.035	0.776	2.32245	0.455912	1.20815e-05	0.504305	0.370408	1.1456	36232.8	43393.9	34135.7	28852.4	32704.8	44130.8	97026	106283	93222.6	92962.9	74100.1	128860	71117.8	75374.6	80564.9	30425.4	45033.2	26942.1	39731.3	48583.6	47000.5	45382.8	60184.1	46703
Neg_00678	Negative	[M-H]-	Acetylleucine	Carboxylic acids and derivatives	172.098	8.313	0.549564	0.122267	0.00187856	0.365678	2.6579	1.29413	8908.87	8172.46	7469.87	5807.79	5284.19	3267.17	3467.42	2155.27	3322.86	2584.35	2695.59	414.04	2004.52	1057.88	3075.72	779.402	1426.27	1347.46	1833.47	1498.18	529.355	1419.84	870.824	1336.93
Neg_01219	Negative	[M-H]-	AcetylPhenylalanine	Carboxylic acids and derivatives	206.082	8.03	0.353987	0.85414	0.281325	0.03523	1.12383	1.75642	41962.1	41016.1	40710.1	34861.1	30501.2	31278	30620.2	34293	33740.1	27283.9	25139	44974.9	18226.7	14809.3	37564	20275.6	17461.5	13610.9	11967	12574.6	11560	11776.3	11177.7	10374.3
Pos_00552	Positive	[M+H]+	Adenosine	Purine nucleosides	268.105	3.995	0.126312	2.0211	0.599213	0.00110778	1.05307	0.166092	153628	159560	118183	157819	153632	99061.7	51350.3	65556.4	142224	74191.7	157207	71127.1	8140.28	3240.98	9107.99	15803.8	2699.92	5152.69	29060.7	62523.8	21252.3	57385.2	65017.3	30551.1
Neg_03658	Negative	(M-H)-	Adenosine monophosphate (AMP)	Purine nucleosides	346.055	11.0441	0.123657	0.364683	0.19174	0.0206345	0.861933	0.543951	2122.84	2546.36	2426.25	3683.95	2560.2	2167.98	2758.07	3094.42	2304.68	3591.41	3309.27	2933.79	1060.86	1770.21	2815.1	1477.82	1882.63	1757.22	3456.82	3433.02	2119.91	3575.02	5278.15	1925.36
Pos_00758	Positive	(M+NH4)+	all cis-(6,9,12)-Linolenic acid	NA	296.258	0.857217	0.624131	0.570353	0.0235262	0.183645	1.20851	1.20985	39457	37192.9	35118.1	39350.7	33184	39233.8	38444.5	33210.4	25107.8	34379	27019.7	26807.5	46887.5	41268.8	18783.5	33104.3	30245.6	30323.3	29534.3	24820.1	27982.2	29668.8	26318.2	27492.6
Neg_03769	Negative	(2M-H)-	Allantoate	Carboxylic acids and derivatives	351.11	7.8145	0.280162	0.651743	0.0122539	0.012626	1.33499	2.90175	5288.2	4655.06	4761.84	4345.36	4840.32	5082.72	5159.36	3953.28	3382.69	2982.25	2507.33	3718.23	6748.56	13714.8	4947.6	5694.13	7175.06	3080.65	2425.83	2076	2460.41	2469.55	2201.27	2620.65
Neg_00128	Negative	(M-H2O-H)-	alpha-Ketocaproic acid	Keto acids and derivatives	111.046	9.00865	0.612427	1.01542	0.0451615	0.00507395	0.602101	3.06091	12864.5	11049	6151.44	10955.2	11245.3	10645.6	23692.1	17743.7	7466.28	18130.2	26044.7	11408.7	17191.5	8085.6	16680.7	5130.41	20141.1	22004.1	5223.64	5430.7	5230.61	5355.6	2379.43	5532.66
Pos_00077	Positive	(M+H)+	Anthranilic acid (Vitamin L1)	Benzene and substituted derivatives	138.054	7.32325	0.170209	0.28709	0.251269	0.544864	1.47138	0.528474	3092.49	2295.27	4176.53	2066.46	2353.09	2210.74	2050.16	1358.06	741.973	1186.33	4832.18	837.703	1483.59	2866.14	2080.71	3851.09	5965.02	4598.11	31048.2	793.645	1951.88	1806.15	2185.64	1657.62
Neg_10231	Negative	[M-H]-	Apigenin-6-C-glucoside-7-O-glucoside	NA	593.161	11.56	0.463383	0.421857	0.267111	0.00167469	0.575729	0.62735	8512.26	9572.36	10005.5	8712.59	9183.79	9059.9	11698.7	20644.9	7442.35	42486.5	5589.56	7749.62	2428.28	1592.08	3347.57	3543.41	3519.28	2009.41	3976.2	3777.64	4551.68	4798.22	4673.26	4428.52
Neg_05950	Negative	[M-H]-	Apigenin-7-O-glucoside	Flavonoids	431.097	3.465	2.88781	1.37893	0.190575	0.0258741	1.30487	1.34768	1.10683e+06	983369	907460	850210	878260	931976	1.17192e+06	861703	98426	506576	790903	906609	98407.4	79356.9	84674.6	81459.6	62718	101041	76805.9	62229.1	42250	47326.3	72577.1	75501.7
Neg_05954	Negative	[M-H]-	Apigenin-8-C-glucoside	Flavonoids	431.101	10.196	0.365187	0.450458	0.0867998	0.0617625	1.31775	0.682983	12203.7	6886.96	12471.7	15091.7	10717.3	11076.3	11183.3	9987.77	7228.26	9686.27	4763.51	9093.74	5899.26	3742.55	8456.29	4604.21	5096.59	7086.73	9453.56	6716.45	7912.06	7785.09	13289.1	5922.11
Pos_04086	Positive	[M+H]+	Apigenin-8-C-glucoside-2'-rhamnoside	NA	579.181	3.975	1.82203	1.15076	0.0395195	0.0852107	0.521221	1.78948	84168.7	80622.3	57541.1	42020.1	81464.7	38400.8	114241	120976	98635	38637.6	154612	210049	75504	33673.9	31545	27132.5	22852.9	64153.8	27026.9	10446.4	24668.8	33514.3	34005.5	12760.5
Neg_02063	Negative	[M-H]-	Arbutin	Organooxygen compounds	271.085	3.804	0.0137609	0.0941326	0.999551	0.896718	0.999903	1.0185	212125	200762	146768	134164	118186	130228	58880.2	146566	170350	194611	185710	186207	92645.6	79669.2	88895	57746.1	52784.9	121388	75457.5	100837	82552.1	81865.1	68991.6	74467.2
Pos_02395	Positive	(M+H)+	Astragalin	Flavonoids	449.108	3.81344	3.9824	1.17768	0.0393306	0.654651	0.878466	1.0158	2.06791e+06	2.06168e+06	2.03026e+06	2.11222e+06	2.0898e+06	2.01985e+06	2.24115e+06	2.49504e+06	2.22091e+06	2.73098e+06	1.89363e+06	2.51299e+06	4.5882e+06	4.29321e+06	4.71141e+06	4.9916e+06	4.41724e+06	4.39678e+06	4.92094e+06	4.62515e+06	4.48821e+06	4.52009e+06	4.10448e+06	4.31329e+06
Neg_00590	Negative	(M-H)-	Atrolactic acid	Phenols	165.055	2.41124	0.553231	4.27754	0.491875	0.192958	0.895714	4.26201	172062	160640	93514.5	124436	145646	106888	183100	169058	102458	209609	118008	114467	247046	264490	71628.5	81809.6	1.57051e+06	311838	84549.3	107159	111016	99916.1	104560	90481.6
Neg_00870	Negative	(M+CH3COO)-	Barbituric acid	Diazines	187.036	7.36195	0.975434	1.03173	1.9185e-06	0.00927128	1.79535	2.18612	26261.6	22986.5	26394.7	24080.3	24499.6	21408.9	11132.9	13788.2	14644.8	14497.6	11318.7	15734	16421.2	32572	25632.9	14356.1	22456.1	9840.51	10794.6	7978.43	9311.53	8520.42	10244.8	8627.06
Pos_00034	Positive	[M+H]+	Benzamidine	Benzene and substituted derivatives	121.076	2.231	5.7929	1.42937	0.000260075	0.540236	1.63566	0.888505	1.12244e+06	1.07953e+06	1.09666e+06	1.04177e+06	1.03462e+06	1.01183e+06	850825	611243	638096	630940	821676	351964	337619	686902	501318	584738	894675	620777	373154	781772	812323	903341	414874	795582
Pos_00024	Positive	(M+H)+	Betaine	Carboxylic acids and derivatives	118.086	9.61937	0.882965	1.04305	0.425807	0.37416	0.780362	1.15805	202508	112808	49325.5	66413.6	70405.1	170629	52344.8	144438	68524.2	205381	214977	175589	208004	204986	177314	157993	263409	186726	187313	221314	191864	189329	196496	48550.9
Neg_05970	Negative	(M+CH3COO)-	Biocytin	Carboxylic acids and derivatives	431.191	6.32187	0.898788	1.37279	0.00103924	0.0246518	1.98775	5.2634	23287.9	21253.4	20548.4	21683.3	22070.2	18973.2	5477.73	7636.07	13655.3	10859.5	20102.3	6570.97	17905.2	37745.5	33622.3	8242.48	55526.2	5371.37	3015.67	3437.27	7640.96	2569.89	12519.5	913.791
Neg_06714	Negative	[M-H]-	Boswellic acid, alpha	NA	455.354	0.992	5.84082	8.36279	0.00388128	0.118213	1.73365	1.37059	1.10472e+06	1.16854e+06	978348	1.29315e+06	1.11497e+06	1.17049e+06	679760	645414	225293	503910	1.13284e+06	752571	5.11444e+06	5.93225e+06	3.02873e+06	1.8782e+06	3.76633e+06	3.99946e+06	2.60157e+06	3.64308e+06	2.93059e+06	3.13607e+06	2.14343e+06	2.85118e+06
Pos_00417	Positive	[M+H]+	Butyryl carnitine	Fatty Acyls	232.154	6.311	0.792412	0.0150303	0.000105903	0.943538	0.28378	0.975791	2800.23	3783.83	3317.69	1692.04	2415.62	4050.83	15127.8	10962.2	7435.82	7889.98	12357.2	9868.74	3273.62	6991.27	628.826	4488.7	10300.3	2926.29	7564.93	5771.27	2293.27	5310.95	5829	2549.32
Neg_00772	Negative	[M-H]-	Caffeic acid	Cinnamic acids and derivatives	179.035	5.32	0.0500229	1.36823	0.666257	0.301771	0.934023	8.26441	2056.04	2825.11	3368.15	3502.07	3124.21	2900.97	2967.97	3418.11	3396.1	4922.3	1963.69	2364.07	9709.06	9085.59	2759.22	10468.2	234409	13081.1	5680.97	10792.6	3547.56	4410.72	6172.63	3216.71
Pos_00144	Positive	[M+H]+	Carnitine	Organonitrogen compounds	162.111	8.947	0.0976372	1.4259	0.836077	0.228588	1.11811	0.0654558	13226.7	36984.3	10841.4	7881.16	10105.7	7970.8	11405.3	8227.66	4600.89	9072.62	40307.6	4205.02	3592.23	2144.63	1174.89	1161.17	3894.87	4731.22	197216	19017.2	9803.5	9524.41	10448.4	9109.4
Pos_00722	Positive	(M+H)+	Catechin	Flavonoids	291.085	2.35132	1.72013	7.17881	1.30799e-05	0.54853	3.42965	1.22042	34448.8	50630.7	40011.1	55986	48833.9	60746.3	7488.84	13193.5	12764.8	17683.9	19209.3	14407.8	1.19999e+07	4.95667e+06	2.28361e+07	1.74556e+07	4.23928e+06	4.60273e+06	9.76546e+06	8.95551e+06	9.52905e+06	8.03282e+06	9.25882e+06	8.61225e+06
Neg_03811	Negative	(M-H)-	Chlorogenic acid	Organooxygen compounds	353.087	6.29698	0.679004	3.31821	0.0149388	0.125214	1.37589	5.85602	30723.5	23318	28747.9	25548.8	25709.7	25323.1	27145.3	19176.6	14615.8	13921.2	24508.6	16463.3	53832.7	259365	101853	67804.6	688028	60102.8	34829.1	32722.5	33007.8	32953.2	54300	22396.2
Neg_06968	Negative	(M-H)-	Cholesterol sulfate	Steroids and steroid derivatives	465.304	0.586033	0.137612	0.0457536	0.510418	0.912234	0.898508	1.03993	6454.85	8141.92	7093.45	13093.3	8658.19	8552.08	6759.18	8378.06	13004.3	11413.5	11350.2	6961.52	12094.8	12795.1	3929.03	2568.21	15870.6	2976.06	5695.43	10250.9	7608.61	13893.9	2987.74	7868.62
Pos_00018	Positive	[M]+	Choline	Organonitrogen compounds	104.108	7.164	1.92855	1.29564	0.335196	0.568206	0.751258	1.17253	221548	243192	482482	212392	792506	447119	467574	435327	538679	611147	913639	227262	704494	169176	506237	484587	347891	466154	471631	517510	541248	522273	121620	110120
Neg_01818	Negative	[M-H]-	cis-9-Palmitoleic acid	Fatty Acyls	253.217	1.046	4.8271	3.30076	8.41054e-06	0.314751	2.80463	2.15874	410691	453137	341681	467077	412263	416127	171492	127491	115336	73788	266432	137193	332993	191999	232080	106361	1.59379e+06	266039	201769	194730	221631	241090	199926	202360
Neg_00691	Negative	(M-H)-	cis-Aconitate	Carboxylic acids and derivatives	173.009	11.3351	0.667518	0.396661	0.0383214	0.253406	0.690883	0.833403	23393.6	15111.7	22692.1	15931.5	14344.3	14879.8	18130.6	26746.7	30910.3	33214.5	16040.6	28895.1	19533.1	17414.2	15918.6	9039.53	10531.1	24133.2	20964.3	16702.4	19392.9	24930	17224.2	16660.2
Neg_00211	Negative	[M-H]-	Citraconic acid	Fatty Acyls	129.019	11.345	1.44909	0.960194	0.00344613	0.0276675	0.592473	0.810074	42063.9	44922.3	42781.3	40693.1	43520.2	40929.1	45229.4	72019.5	89177.5	88756.1	52991.6	82072.9	48563.5	40830.5	54456.2	35604.4	37584.6	57791.3	49069.6	55137.1	54801.4	59717.4	60871.1	59669.3
Neg_00377	Negative	[M-H]-	Citramalic acid	Fatty Acyls	147.03	9.888	0.522311	1.5392	0.587158	0.0208305	0.923343	0.683261	208692	199251	202245	213409	198885	192330	165462	218597	322507	273947	118775	216381	64895.9	53961.4	40345.6	42189.6	41891.5	99567.7	77529.1	86954.9	86168.9	76521.2	92919.3	81693.7
Neg_00937	Negative	[M-H]-	Citrate	Carboxylic acids and derivatives	191.02	11.993	3.76191	12.2265	0.126261	0.00116987	1.08687	0.748364	4.17985e+06	4.1557e+06	4.17979e+06	4.02835e+06	4.06101e+06	4.05692e+06	3.11899e+06	3.89156e+06	3.6865e+06	4.46349e+06	3.43783e+06	4.0922e+06	3.96435e+06	4.89495e+06	3.64166e+06	3.33616e+06	3.23537e+06	4.73201e+06	5.13161e+06	5.08316e+06	5.31647e+06	5.25995e+06	5.46235e+06	5.55516e+06
Neg_00756	Negative	[M-H]-	Coniferyl aldehyde	Phenols	177.055	0.901	0.47055	1.18262	0.126898	0.00394699	1.10555	1.53003	61811.8	55394.8	52280.8	46866.8	53534.7	52375.3	45963.7	48577.5	41418	54992.8	55769	44775.9	43077.9	36860.8	51444.6	36568	37863	26998.4	25297.8	25394.9	27242.8	20586.7	22751.4	30888.3
Neg_11404	Negative	(M-H)-	Coproporphyrin III	Tetrapyrroles and derivatives	653.247	4.55071	0.343571	0.000702668	0.403967	0.986685	0.770102	1.00346	17020.4	15086.8	16097.7	15323.3	15884.4	14639	11691.8	19018.8	41568.6	16681.6	4485.12	28682.9	5139.69	6834.83	6046.67	4788.13	2811.01	11608.7	7068.67	5927.47	6586.71	5188.21	6778.9	5550.49
Pos_00112	Positive	[M+H-H2O]+	Coumaric acid	NA	147.044	5.238	0.693478	0.356154	0.0159073	0.45788	0.446593	1.23098	4894.45	8211.62	6841.57	9612.5	4127.98	3631.88	13054.8	14002.6	5375.54	19004.7	22180.2	9948.23	24082.9	33462.2	14119.6	36634.6	14098.2	7154.44	18609.7	21718.9	20762.4	17162.4	7569.92	19419.9
Neg_03393	Negative	[M-H]-	Coumaroyl quinic acid	NA	337.095	4.209	8.485	15.5172	0.00762042	0.307342	1.61053	1.44966	2.98236e+06	2.87801e+06	2.99851e+06	2.75453e+06	2.67679e+06	2.65951e+06	2.27192e+06	1.68491e+06	1.12532e+06	603922	2.65931e+06	2.17889e+06	1.80456e+07	3.14297e+07	2.44394e+07	2.96935e+07	2.00175e+06	3.52668e+06	1.26007e+07	1.23623e+07	1.29614e+07	1.21345e+07	1.3388e+07	1.18372e+07
Pos_00063	Positive	[M+H]+	Creatine	Carboxylic acids and derivatives	132.076	8.682	0.237987	0.219951	0.534287	0.164782	1.51888	2.63479	13871.6	8836.59	4526.52	10074.6	12001.1	4782.28	1614.74	1726.83	239.14	3230.05	28467	335.691	848.942	283.292	566.039	428.458	2345.94	3411.13	443.572	1238.63	158.089	211.381	330.505	610.009
Neg_02277	Negative	[M-2H]-	Cyanidin	Flavonoids	285.042	6.858	0.358603	0.691605	0.235023	0.0194076	0.653607	0.614464	1266.66	7388.6	8968.47	8087.5	8274.03	7302.71	2482.34	10218.3	15643	7807.82	6653.23	20364.7	13007.1	11096.2	4499.99	1582.87	8484.24	12357.7	13664.1	13825	15350.3	13501.5	14285.4	12418.6
Neg_10583	Negative	[M-2H]-	Cyanidin-3,5-di-O-glucoside	Flavonoids	609.152	6.599	0.446001	1.51285	0.661151	0.138084	1.06093	0.886492	297110	281040	286072	257146	259853	269256	189576	267337	352898	278420	133440	334015	271474	238951	279889	312501	230883	377826	325191	327950	329205	325853	325906	296563
Pos_02392	Positive	[M]+	Cyanidin-3-glucoside	Flavonoids	449.107	5.49	1.72283	1.54856	0.26225	0.251463	0.560516	0.705872	111773	118381	111816	112097	132331	103342	26806.9	143009	550260	264343	108248	137878	210817	157859	57511.4	74408.3	24628.4	187600	214588	225502	151310	136839	218568	63041.6
Pos_02041	Positive	[M]+	Cyanidin-3-O-alpha-arabinopyranoside	NA	419.097	3.069	1.91541	2.63254	0.477423	0.517622	1.32839	1.33817	588278	857973	604440	464179	949765	852223	227330	298346	381031	307862	1.67528e+06	359844	779951	167295	661505	2.6511e+06	1.06139e+06	646910	906130	872776	907694	98749.8	844699	829893
Pos_02042	Positive	[M]+	Cyanidin-3-O-alpha-arabinoside	Flavonoids	419.099	3	1.42356	1.31484	0.595034	0.736289	1.24548	1.14145	826212	844019	604447	514375	393613	880559	227404	299658	381602	311727	1.68214e+06	359844	779951	278674	489651	2.6511e+06	1.06139e+06	627856	870818	872776	907694	833037	844699	829893
Pos_02396	Positive	[M]+	Cyanidin-3-O-galactoside	Flavonoids	449.109	3.791	7.82102	1.34458	0.171299	0.878901	0.905349	0.992917	1.47527e+07	1.53503e+07	1.47503e+07	1.49284e+07	1.51491e+07	1.45034e+07	1.5294e+07	1.77111e+07	1.56446e+07	1.906e+07	1.22953e+07	1.87793e+07	3.47134e+07	3.02043e+07	3.3553e+07	4.13027e+07	3.45565e+07	3.23031e+07	3.55908e+07	3.39456e+07	3.57904e+07	3.44987e+07	3.4599e+07	3.36827e+07
Pos_02206	Positive	[M]+	Cyanidin-3-O-rhamnoside	Flavonoids	433.114	2.74	3.13193	1.8416	7.24498e-07	0.0269208	3.08698	0.770962	151562	173275	177089	162456	171235	136587	72625.6	57321.9	62107.9	34406.8	23540.9	64933.2	148503	88621.2	105454	188098	112259	146410	162380	170900	177555	177072	173181	162756
Neg_00752	Negative	[M-H]-	D(-)-Gulono-gamma-lactone	NA	177.041	3.396	1.45385	1.17426	0.0233818	0.210863	0.759838	1.24592	99841.4	117807	118324	106610	123737	109958	159045	141794	189291	168004	133562	98331.5	114833	153783	95974.6	106318	208925	101614	78853.6	88691.1	108704	106988	121376	122590
Neg_00781	Negative	(M-H)-	D-(+)-Galactose	Organooxygen compounds	179.056	7.09908	0.716174	2.78319	0.569848	0.0194189	0.875976	0.669442	218515	213753	207533	256771	234006	237114	481237	320178	129787	297022	150834	182276	200313	142636	115920	186599	108429	280259	197097	227298	297854	270391	264470	287694
Neg_07994	Negative	[M-H]-	D-(+)-Melezitose	Organooxygen compounds	503.162	10.997	0.2145	1.23257	0.518491	0.105017	1.04405	1.86376	58203	59175.4	60040.2	57925.5	56687.1	53869.6	52324.7	52300.9	71231.3	46664.8	50872.1	57913.1	44389.6	49980.2	103751	24231.8	52891.7	15996.4	29222.2	28147.5	26862.6	24973.4	26113	20946.6
Pos_01310	Positive	(M+NH4)+	D-(+)-Melibiose	Organooxygen compounds	360.15	11.5212	0.980262	0.439298	1.1455e-06	0.00616981	0.26298	0.518814	4104.2	3873.56	3764.91	3770.39	3695.09	3990.26	16608.7	15712.6	14504.2	17772.8	10858.9	12756.3	3433.84	1403.9	2429.92	2201.32	1344.65	1572.35	3444.01	3384.32	4017.52	3382.88	3487.05	6157.88
Neg_00244	Negative	[M-H]-	D-aspartate	Carboxylic acids and derivatives	132.031	10.325	1.39266	2.15521	0.00490242	0.00561196	1.26282	1.67745	137032	132464	135778	130996	138582	117404	137369	108797	94460.9	92017.8	97721.5	97002.6	99823.3	137323	162499	89541.5	114824	77526.7	71868.3	60691.9	68912.7	64276.3	70058	70486
Neg_10226	Negative	[M-H]-	Datiscetin-3-O-rutinoside	NA	593.151	7.395	1.96851	0.357338	8.39999e-05	0.190963	3.18554	1.98644	69913.1	85562.4	64535	63546.7	62780.2	62068.9	23296.4	23942.5	4580.34	3439.06	27855.9	45092	2747.87	6350.45	3954.36	3247.2	11107	561.528	1893.02	555.965	4634.54	1694.2	1059.58	4242.32
Neg_00684	Negative	[M-H]-	Dehydroascorbic acid	Lactones	173.008	3.126	11.5138	4.12551	0.00122632	0.645777	0.860467	1.16534	1.06697e+07	1.0639e+07	1.00389e+07	1.11729e+07	1.1254e+07	1.06993e+07	1.29953e+07	1.23069e+07	1.28985e+07	1.084e+07	1.28029e+07	1.30854e+07	3.24559e+06	3.58441e+06	1.26289e+07	1.88373e+06	8.78517e+06	3.98184e+06	5.08614e+06	4.65269e+06	4.94422e+06	4.69857e+06	5.73115e+06	4.15737e+06
Pos_00898	Positive	[M+H]+	Dehydrophytosphingosine	Organonitrogen compounds	316.287	3.649	0.857588	3.0258	0.200586	0.000501629	1.20757	2.03357	97718.9	111126	100559	134239	117167	126833	130120	89215.7	72698.5	66520.1	139879	71007.5	146494	175035	130795	193503	181244	106254	86974.9	91523.6	67687.7	84657.2	86057.2	42057.8
Neg_02605	Negative	[M-2H]-	Delphinidin	Flavonoids	301.036	2.658	2.02487	3.86165	0.115828	0.00934404	1.51115	1.99666	272014	282625	210450	262450	345256	247542	237249	147247	94720.1	162675	388549	41818.1	304038	219172	211641	470759	376108	263689	131699	196116	179955	220828	49595.1	146052
Pos_00104	Positive	[M+H]+	Deoxycarnitine	Fatty Acyls	146.117	9.691	0.194787	1.05122	0.0212901	0.28229	1.92942	0.0623305	1068.88	1163.95	1466.82	1947.04	1474.7	577.155	751.826	532.862	1187.52	255.793	671.104	590.965	869.301	923.51	1326.15	378.391	897.342	5171.9	130954	7569.62	2863.18	3679.35	6643.73	1771.41
Neg_11944	Negative	(M-H)-	Dephosphocoenzyme A (Dephospho-CoA)	Purine nucleosides	686.137	2.94973	0.473974	0.0827489	0.00640616	0.751381	1.70726	1.10591	7906.71	10196	9700.9	6529.74	7853.33	4991.54	5606.11	5424.05	3164.62	5328.51	2773.15	5337.52	6850.54	11952.7	3186.27	5011.6	2758.35	1870.98	4642.48	5313.48	4565.49	4656.69	5781.34	3641.88
Neg_01892	Negative	(M+CH3COO)-	D-Erythrose 4-phosphate	Organooxygen compounds	259.022	11.816	0.30345	0.270576	0.358633	0.176338	1.22578	1.1377	17832.8	19716.1	17668.4	17627.3	17483.7	16312	27296.3	18015.5	12546.1	15837.8	2390.09	10912.3	10388.1	11638.3	9804.06	7207.41	13312.2	9903.87	8629.35	9519.41	9408.04	9583.57	9349.81	8228.76
Neg_00788	Negative	[M-H]-	D-Fructose	Organooxygen compounds	179.057	10.034	3.51696	1.22979	0.0700577	0.540037	0.89688	0.966862	2.24071e+06	2.17802e+06	2.21929e+06	2.06533e+06	2.06104e+06	2.05599e+06	2.01258e+06	2.29908e+06	2.76711e+06	2.66829e+06	2.331e+06	2.21638e+06	1.57717e+06	1.42078e+06	2.02134e+06	1.60535e+06	1.51993e+06	1.70715e+06	1.67589e+06	1.63618e+06	1.69204e+06	1.69729e+06	1.81449e+06	1.67349e+06
Neg_01894	Negative	[M-H]-	D-Glucose 6-phosphate	Organooxygen compounds	259.024	11.826	0.0775119	0.843743	0.866204	0.0544773	0.978816	1.24984	75470.4	76237.6	71474.9	70116.8	66068.8	62702.6	109898	78280.6	54025.5	70970.3	64057.5	53973.7	43753.5	50504.9	39857.2	33972.5	62630.6	42489.6	34683.2	36405	39256.1	37558.7	38011.7	32680.4
Neg_01015	Negative	[M-H]-	D-Glucuronic acid	Organooxygen compounds	193.034	9.878	1.05619	1.9201	0.00394431	0.000729416	1.5153	2.10538	48988.7	45278.6	49744.2	44695.6	43589.2	42573.8	37174.6	34960.9	23813.3	43555.5	17739.3	24152.7	53703.2	73328.3	56599.9	78625.2	72750.5	35203.1	28832.2	32994.1	25361.3	28532	28939.6	31181
Neg_10635	Negative	[M-H]-	Dihydrohesperetin-7-O-neohesperidoside	NA	611.201	6.613	0.0200558	0.382956	0.837211	0.23043	0.945188	0.662106	766.334	2014.99	485.657	464.552	870.712	1406.67	515.384	980.457	1272.13	1373.72	1163.42	1052.27	8012	8737.52	874.756	1593.05	428.312	13770.8	7829.46	8245.85	8516.48	8682.25	8083.58	9112.22
Neg_00069	Negative	(M-H)-	Dihydroxyacetone	Organooxygen compounds	89.0256	6.32427	2.24121	2.45745	0.000198621	0.0277682	2.4845	4.5012	113092	106783	116401	94129.8	103433	87354.1	33592.4	31066.3	36137.5	21814.4	89624.4	37792	68913.8	140548	51130.6	45785.1	199537	31313.6	12856.5	19484.3	23319.3	21417.9	18475.7	23798.6
Neg_00255	Negative	[M-H]-	Dihydroxy-Valerate	NA	133.05	3.909	1.76621	0.397951	0.324376	0.683282	0.678031	1.33178	288355	225957	213999	216654	198392	185173	63606.8	247935	769883	258051	197770	422148	46789.6	2510.1	14930.1	11745.6	2406.96	135931	31883.5	29833.9	25798	28321.7	22640.4	22444.1
Pos_01707	Positive	[M+H]+	Dioctyl Phthalate	Benzene and substituted derivatives	391.282	0.064	0.213854	0.36416	0.331485	0.325588	0.870604	1.31858	12547.7	12560.4	7354.61	10676.6	11513.1	11432.8	13495.2	12694.1	13447	17583.4	11684	7003.69	17852.2	11283.6	6442.37	11709.9	22978	4762.91	9832.18	7535.16	8224.56	11190.9	12301.7	7816.86
Pos_00037	Positive	(M+NH4)+	DL-a-Hydroxybutyric acid	Hydroxy acids and derivatives	122.081	0.441892	0.25929	0.0892953	0.113973	0.735907	1.39914	1.09532	2512.57	4157.42	5547.01	4594.37	7492.34	7576.8	3060.11	3734.91	2807.06	3811.26	5039.15	4333.36	5570.6	5759.68	10281.1	1873.26	5347.16	8469.86	7535.59	4636.15	4941.3	4705.55	2601.23	9635.72
Neg_04172	Negative	(2M-H)-	DL-Normetanephrine	Phenols	365.18	2.86638	1.8388	0.117875	0.336237	0.605985	0.034999	1.09806	1385.06	4510.99	6737.36	2644.46	6134.67	4292.63	6590.17	5913.67	3722.95	5264.56	707077	5886.27	7347.02	9423.84	10473	5116.81	2645.35	8609.26	6527.29	5838.87	7074.38	6418.9	6299.91	7561.15
Neg_00814	Negative	[M-H]-	DL-p-Hydroxyphenyllactic acid	Phenylpropanoic acids	181.051	8.38	0.725843	1.65934	0.000510797	1.04539e-05	3.27102	0.342965	10863.1	11418.6	9241.36	8058.81	9332.69	8975.03	1637.54	1772.95	9036.74	2446.27	1569.16	1235.05	12691.6	19127.1	14505.8	4574.59	11866.5	5311.97	36893.2	30001.7	28177.7	36538.4	33891.1	32994.7
Neg_05071	Negative	(2M-H)-	DL-Vanillylmandelic acid	Phenols	395.093	3.70572	0.446674	0.0329653	0.190688	0.937684	0.780482	0.972318	24082.9	12321.3	24145.5	22803.5	15252.3	14457.1	31939.6	23928.4	17812.4	13086.2	31336.7	26759.3	8360.82	12155.7	11463.5	12387.8	44193.5	8582.56	11806.1	16515.6	17391.2	18271.5	19573.6	16351.7
Neg_01267	Negative	(M+CH3COO)-	D-Lyxose	Organooxygen compounds	209.066	6.54407	0.243919	0.0718775	0.338752	0.757216	1.21577	1.0503	11834.1	11398.2	18765	10371	10012.7	9213.3	8083.32	7924.33	9819.04	7020.29	17371.7	8669.37	9754.24	6098.82	7644.62	5307.31	7337.35	3992.38	7062.91	7500.08	3973.98	5235.13	7218.79	7221.85
Pos_00147	Positive	(M+H-H2O)+	D-Mannose	Organooxygen compounds	163.059	6.15915	0.371292	0.889689	0.172864	0.0117724	1.49049	2.69123	12983	13602	13518.5	13170.8	4739.87	6413.43	5702.32	5807.77	4532.44	3725.23	15462.4	7995.76	13604.6	16233.6	8990.27	9150.97	24422	6449.91	5336.57	4445.36	5168.44	5334	3916.63	5098.3
Neg_01891	Negative	[M-H]-	D-Mannose-6-phosphate	Organooxygen compounds	259.021	12.039	0.494493	1.17989	0.367082	0.0134254	0.936814	1.16285	140144	145159	142017	150279	146726	132494	193735	157493	127068	148995	157570	129748	112945	104466	107893	87817.9	117819	95662.6	91118.3	88779.9	89061.4	90443.2	96593.3	82855.3
Neg_01125	Negative	(M-H)-	Dodecanoic acid	Fatty Acyls	199.169	1.14073	1.20439	0.0613588	0.0065346	0.886784	0.478067	1.01605	15410.6	19189.2	18450.3	18391	25189.7	18870.1	25297.1	34545.7	42844.7	24985.9	60572.6	53354.2	47980.6	43767	39971	48010.8	28233.5	28114.9	48109.3	37210.5	33507.3	38741.3	36238.6	38542.7
Pos_02033	Positive	(M+K)+	Donepezil	Piperidines	418.17	5.5436	0.108671	0.224222	0.204353	0.149117	1.09726	1.70325	3802.14	3736.86	3536.6	3680.76	3912.04	3873.12	2840.48	3405.5	3617.33	2920.53	3304.13	4455.49	1124.6	4705.44	1527.21	1616.18	1747.9	1548.85	1356.41	1259.39	1138.06	1188.26	1097.64	1164.21
Neg_01460	Negative	(M+CH3COO)-	D-Quinovose	Organooxygen compounds	223.082	7.09198	6.75165	6.86503	3.01523e-05	3.85825e-06	1.5206	1.32197	1.62778e+06	1.57973e+06	1.59048e+06	1.50174e+06	1.48746e+06	1.59153e+06	1.11242e+06	1.13492e+06	895145	1.15665e+06	732964	1.13569e+06	1.51122e+06	1.6713e+06	1.45171e+06	1.41605e+06	1.45166e+06	1.54037e+06	1.12579e+06	1.08098e+06	1.13288e+06	1.15103e+06	1.18785e+06	1.16149e+06
Neg_02343	Negative	(M+CH3COO)-	D-Ribose 5-phosphate	Organooxygen compounds	289.033	12.0005	0.107925	0.222318	0.296498	0.0802451	0.889425	0.791121	3294.63	3010.27	2916.07	3418.9	3131	2739.94	3761.63	3705.46	4101.02	3358.35	1889.27	3996.39	3527.77	2169.49	3299.52	1518.06	2847.23	2524.48	3386.03	2594.74	3581.27	3678.14	3849.82	2991.05
Pos_03132	Positive	(2M+H)+	Dyphylline	Imidazopyrimidines	509.217	1.40205	1.05269	2.04322	0.0640346	0.0570024	0.808355	1.60159	92553.4	99543.9	89483.8	102804	86122.1	79704.1	92534.6	110495	90149.7	137016	148524	101935	102216	99914	193147	236260	82418.4	173035	88481.7	84677.8	117626	87003	93336.8	82692
Pos_00740	Positive	(M+H)+	EDTA	Carboxylic acids and derivatives	293.098	10.4558	0.182016	0.0650741	0.730963	0.935359	1.05242	0.970216	65635.8	59630.1	64621.8	67996.9	64188.8	64990	86862.8	56355.3	69989.3	21775.8	72375.2	60427.3	22240	64657.7	11537	16044.3	122810	44487.3	50761.2	40909	53994.5	50843.4	49902.4	44016.4
Neg_12749	Negative	[M-H]-	Eleutheroside E	Lignan glycosides	741.265	6.45	1.62373	0.912897	0.0164886	0.247067	2.24821	1.27902	81939.1	82878.9	78961.4	77025.9	66575.4	71777.2	29572.4	46441.8	8488	9741.03	9977.6	100012	81692.6	111616	84964.9	22685.1	100921	53074.6	63313.8	56521.2	56810.7	63395.2	60039.2	55626
Neg_02687	Negative	[M-H]-	Epigallocatechin	Flavonoids	305.067	3.401	17.2215	3.62	1.42469e-10	0.381123	3.97077	0.69772	4.30302e+06	4.16889e+06	4.50665e+06	4.42163e+06	4.13841e+06	4.21869e+06	1.19109e+06	1.12245e+06	693649	838158	1.30327e+06	1.33811e+06	546058	118894	2.50077e+06	1.10912e+06	180246	310787	1.29355e+06	1.00155e+06	991292	1.09208e+06	1.2986e+06	1.15355e+06
Neg_06515	Negative	[M-H]-	Eriodictyol-7-O-glucoside	Benzene and substituted derivatives	449.11	3.619	1.38625	2.23716	0.275303	0.164173	1.21291	0.754588	400302	348988	432727	319763	177159	385584	244849	324474	186402	438402	217822	290173	222396	196259	499957	254259	87192.2	301326	351056	322592	347282	345769	356600	345897
Pos_01073	Positive	[M+H]+	Erucamide	Fatty Acyls	338.34	0.802	0.0654513	1.49273	0.932288	0.115659	1.00904	1.27458	132518	149614	122044	137572	182994	153572	137454	147069	143880	198401	138288	105353	213471	129899	107029	207903	150088	137090	101490	124778	108488	109760	152578	144702
Neg_05480	Negative	(M+CH3COO)-	Estradiol-17beta-3-sulfate	Steroids and steroid derivatives	411.15	3.11646	0.271133	2.00986	0.281737	0.0264384	0.806969	1.99933	8164.13	11175	10359.1	11955.7	9285.08	9068.77	13679.3	14295.6	14158.5	17480.3	3020.91	11727.3	64857.1	38687.1	110552	134953	65967.3	149602	54496.5	43775.9	45808.6	47117.4	45930.5	45274.2
Neg_02527	Negative	[M-H]-	FA 18:1+1O	NA	297.241	1.157	2.89583	2.40225	4.51965e-08	0.168976	2.7295	3.22626	157753	157414	142125	151405	127602	136125	57844.1	56038.5	38006.1	64116	57468.2	46155.4	97444.6	114951	48394.1	71536.6	466208	50214.7	42240.9	43539.9	40585.9	49835.6	42592.5	44280.3
Neg_03199	Negative	[M-H]-	FA 18:1+3O	Fatty Acyls	329.234	3.28	0.704644	0.693336	0.240097	0.187354	1.2955	1.43118	68924.9	30314.8	74041.9	74739	71870.5	54026.4	84792.8	45895.8	48527.9	24698.4	56516.6	28196.1	37094.7	26631.1	34263	22035.2	44352.4	4438.94	19885.8	17588	22355.8	12006.6	23766.2	22353.5
Neg_06027	Negative	[M-H]-	Flavanone + 3O, O-Hex	NA	433.114	3.63	3.83086	1.69587	3.47282e-05	0.169216	1.90723	0.775641	371643	349163	431504	321888	344472	361493	197483	198241	103815	206845	246325	190396	164146	82874.4	314792	198626	141769	128222	229895	207635	228755	190728	243399	228075
Neg_06694	Negative	(M-H)-	Flavin mononucleotide (FMN)	Flavin nucleotides	455.101	0.84525	0.327279	1.06522	0.717603	0.840143	0.901817	1.09718	93752.5	99434.5	79816	79694.7	93613.6	71923.3	20162.1	61985.7	195465	92941.3	131248	72853.8	2.44371e+06	492222	3.4714e+06	4243.19	27496	1.71366e+06	1.16082e+06	1.21269e+06	1.24772e+06	1.26532e+06	1.32103e+06	1.22303e+06
Neg_06828	Negative	[M-H]-	Flavone base + 3O, 1MeO, C-Hex	Flavonoids	461.107	2.671	7.05749	1.01312	6.60276e-07	0.45129	4.94388	1.29454	647434	687840	646400	810718	587986	807931	267722	175743	129066	105378	15132.3	154129	130819	34195	78921.2	312788	105274	175200	131034	127538	98505.9	109661	101124	78850.4
Pos_03465	Positive	[M+H]+	Flavone base + 4O, O-MalonylHex	NA	535.11	5.472	1.1523	0.902031	0.444612	0.0318277	1.29813	1.71082	6222.51	289434	315683	302484	267149	329771	179194	130538	206617	160062	435010	52359.3	18650.3	16870.7	26604.8	32157.5	31845.5	12709.4	19000.9	16992.5	16430.6	12346	8393.3	7989.73
Neg_06432	Negative	[M-H]-	Flavonol base + 3O, O-Hex	Flavonoids	447.097	3.983	30.892	27.3804	0.00516507	0.00413112	0.833764	0.934926	7.34747e+07	7.18248e+07	7.03868e+07	6.41555e+07	6.62567e+07	6.70849e+07	7.87091e+07	8.62333e+07	8.21585e+07	9.46737e+07	6.84721e+07	8.53172e+07	1.04006e+08	9.54255e+07	1.05785e+08	1.05879e+08	1.04099e+08	1.09244e+08	1.09971e+08	1.11567e+08	1.12132e+08	1.11934e+08	1.09648e+08	1.1265e+08
Neg_07153	Negative	(M-H)-	Folinic acid	Pteridines and derivatives	472.159	10.5343	0.453853	0.190107	6.76862e-08	0.00861363	1.69245	1.35393	5527.02	5898.17	5773.79	5700.4	5359.46	4976.45	3279.31	3381.41	2877.59	3375.24	3234.2	3489.67	1403.46	1186.44	1476.83	1193.07	1401.96	1700.96	1131.78	1268.85	810.81	1038.66	1145.23	781.272
Neg_08394	Negative	(2M-H)-	Fructose 1-phosphate	Organooxygen compounds	519.064	0.706692	0.757237	0.332553	3.70259e-07	0.306209	3.19886	0.740656	10724	8788.05	9282.28	10757.4	7630.58	8520.58	3598.81	3004.58	3051.34	2383.05	2343.71	3031.88	6582.98	15414.1	3214.13	2331.49	2599.43	11845.8	9409.81	7844.38	10263.3	8973.54	10670.8	9528.36
Neg_00243	Negative	(M+NH4-2H)-	Fumarate	NA	132.03	10.315	0.0648129	0.766644	0.817973	0.0156575	1.02206	1.45767	22382	23221	26280.7	24101.8	24555.2	19530.8	24818.1	25048.7	18172	30241.7	18682	20086.2	16752.8	26206.7	27255.5	18391.2	18698.1	15256.6	13548.8	10825.8	13308.7	15451.1	14616.6	16329.1
Neg_00146	Negative	[M-H]-	Fumaric acid	Carboxylic acids and derivatives	115.004	9.916	1.66935	0.063406	2.61928e-10	0.517865	17.6883	1.13466	32138	32390.7	30328.1	36552.5	32072.9	28327.2	1220.98	2046	2361.72	3768.8	298.14	1148.2	1003.27	1758.23	1481.55	881.225	818.863	1649.74	1293.71	1194.84	1639.73	1155.5	697.632	710.337
Neg_03509	Negative	[M-H]-	Galactinol	Organooxygen compounds	341.109	11.98	2.77661	0.20354	0.000196424	0.731791	0.343402	1.04613	41409.9	47492.4	54520.3	50829.8	62605	42055.4	193032	136516	131506	123784	192873	92733.9	65417.8	61916.6	35026.1	44064.9	80854.9	58220.6	61181.6	52569	56434.4	62478	54470.8	43131.6
Neg_03510	Negative	[M-H]-	Galactinol Dihydrate	NA	341.109	11.478	1.1269	1.21476	0.0862844	0.0736176	0.720942	2.41005	65425.5	64083.9	73240.8	70439.7	69965.6	76390.2	131488	97645.3	90576.9	126495	100783	34953.1	17988.1	38908.2	17548.5	11563.3	76455.3	42615.7	10049	14880.4	9126.75	17143.2	18780.6	15113.1
Neg_00634	Negative	[M-H]-	Gallic acid	Benzene and substituted derivatives	169.014	7.648	0.942998	3.22763	0.336989	0.00680552	0.851552	1.95	163367	190655	202746	186272	174236	172247	254693	190133	171238	145523	347686	170183	216132	275519	136809	134651	316984	197083	122060	121656	117876	105130	103161	85082.8
Neg_01769	Negative	(M-H)-	Gamma-Glutamylcysteine	Carboxylic acids and derivatives	249.061	9.3058	0.11554	0.206524	0.652661	0.283264	1.09235	0.814161	13013	11761.6	12539.2	12445.1	13642.5	11453	3177.22	11188.3	7013.86	13261	16759	17126.7	2964.1	4754.78	3158.69	5817.72	3108.34	3943.4	6392.79	5137.9	5640.38	6129.74	2419.96	3446.72
Pos_01970	Positive	[M+H]+	Gardneramine	NA	413.214	4.022	2.20368	2.14625	0.00123643	0.0715951	1.72704	1.3632	157061	157261	170115	137576	145123	141084	128676	107143	40743.7	93360.1	56567.5	99391.5	235971	240395	328375	164117	298707	134275	176449	162038	182975	156937	165270	184673
Neg_02111	Negative	(2M-H)-	Gentisaldehyde	Organooxygen compounds	275.053	7.51389	0.062121	0.258209	0.631774	0.113599	1.13102	1.64411	4307.45	2423.25	458.575	2243.33	2368.91	2110.34	3006.07	2217.77	1865.81	2004.23	1563.36	1643.02	1834.36	2556.47	4730	2385.81	3438.63	526.336	1625.72	1566.68	1546.27	1628.17	1506.02	1537.45
Neg_00438	Negative	[M-H]-	Gentisinic acid	Benzene and substituted derivatives	153.019	2.047	2.87303	0.722972	0.28404	0.314964	0.538347	0.760593	208020	332808	278776	315201	347128	344186	171612	225949	1.52964e+06	376934	958644	129303	13011.1	32707.1	70653.3	51874.7	22527.9	38213.6	30612.9	48250	30220	48583	73070.4	70328.3
Neg_14156	Negative	[M+FA-H]-	Ginsenoside F2	Prenol lipids	829.481	1.059	6.66387	3.09195	0.00121809	0.0791534	1.73589	0.730336	1.32605e+06	1.49997e+06	1.04138e+06	1.75538e+06	1.31918e+06	1.35208e+06	661783	687278	1.22926e+06	650762	799601	749288	316932	274316	427241	156269	540985	488864	458667	627276	525879	537093	357694	512011
Neg_13093	Negative	[M-H]-	Ginsenoside Rg5	Prenol lipids	765.474	1.056	1.52863	1.39764	0.0808455	0.224604	0.625709	1.43044	72596.2	92691.3	68184.4	99113.6	68595.6	76156.8	46892.5	95289.1	213166	134798	168553	104177	115627	221741	62275.6	109899	193756	47121.2	78644.2	100684	88498.9	87471.4	66100.9	103209
Neg_14360	Negative	[M+FA-H]-	Ginsenoside-Rg1	Prenol lipids	845.478	1.066	3.40539	3.81052	0.324273	0.141913	1.16729	0.755635	2.62324e+06	3.10132e+06	2.52773e+06	3.18396e+06	2.64468e+06	2.6502e+06	2.27578e+06	2.06575e+06	4.20708e+06	1.92773e+06	1.86327e+06	1.99374e+06	603317	551961	1.07247e+06	268024	883106	1.06107e+06	867926	1.21058e+06	1.1004e+06	1.02997e+06	693481	973432
Neg_01070	Negative	[M-H]-	Gluconate	Hydroxy acids and derivatives	195.051	9.66	1.60922	1.02324	0.27416	0.447489	1.1848	1.19548	539097	536647	463863	516347	491985	514674	440277	506186	375162	689514	185015	388768	317124	148078	89082.4	184099	173904	258806	249177	106283	197781	173632	101232	151495
Neg_00779	Negative	[M-H]-	Glucose	Organooxygen compoundss	179.055	6.304	11.7288	13.3266	0.000979835	0.0551174	2.30637	4.10995	3.56497e+06	3.48091e+06	1.97542e+06	3.24381e+06	3.51041e+06	3.3393e+06	1.05426e+06	1.0743e+06	1.14994e+06	747365	2.84069e+06	1.42128e+06	2.33141e+06	5.10499e+06	1.76591e+06	690439	7.16e+06	1.00497e+06	750255	703115	730361	757630	759070	693227
Neg_00213	Negative	(M-H)-	Glutaconic acid	Carboxylic acids and derivatives	129.019	0.95715	1.00558	0.795873	0.277643	0.175577	1.52486	0.738677	106619	135624	147519	37147.7	72742.6	45062.1	41329.3	71294.2	51516.1	149382	20531.1	23171.9	19901.4	41284.5	30620.1	25288	30582.1	37397.6	47324.6	42907.1	43674.3	31488.2	17721.8	67431.3
Neg_02427	Negative	[M-H]-	Glutamylphenylalanine	Carboxylic acids and derivatives	293.125	8.918	0.752044	0.937699	1.02905e-05	0.18777	1.48948	1.71772	20649.7	22579.3	19585.4	19589.2	17998	18753.5	14506.2	13096.5	13167.5	11382.6	14444.1	13400.8	27837.7	15359.3	86985.3	37613.1	44297.4	12929.5	23156.1	21829	22169.6	21355.7	21470.9	21019.5
Pos_04502	Positive	[M+H]+	Glutathione (oxidized)	Carboxylic acids and derivatives	613.158	12.041	0.184342	0.531294	0.270626	0.0554626	0.821702	1.3915	3471	3893.82	4266.57	5361.79	5772.16	6327.22	7593.65	6456.49	2807.34	4393.43	6771.95	7382.39	9657.99	16173.2	9029.03	11464.4	19576.9	12099.8	9783.76	8245.74	9668.83	9264.91	10021.8	9070.66
Neg_10625	Negative	(M-H)-	Glutathione disulfide	Carboxylic acids and derivatives	611.148	12.1129	0.043272	0.565053	0.816249	0.022086	0.963551	1.42192	7676.29	7224.7	7285.63	7250.02	7117.28	6535.47	10292.4	8451.46	3099.01	5288.83	7814.54	9773.11	9642	15355.6	10248.6	9095.94	16615.8	11584.7	9084.1	7544.77	8039.02	9137.11	9343.45	7868.97
Pos_00508	Positive	M+	Glycerophosphocholine	Glycerophospholipids	258.109	9.90445	0.382997	0.880215	0.0454518	0.00321049	1.25858	1.83671	14181.6	13578.6	12788.6	11927.3	13109.2	11776.3	15176.5	10692	9931.29	9618.49	8768.22	7280.94	15034.9	18749.9	11806.1	10565.7	19199.1	21256.1	9081.65	10128.7	9947.02	9769.24	8191.34	5482.64
Neg_00275	Negative	(M+CH3COO)-	Glycolate	Carboxylic acids and derivatives	135.03	8.15678	0.153143	0.617196	0.875111	0.441721	0.95735	0.830184	162920	147057	172605	122972	178569	96958.6	202191	190274	85671.3	302179	73568.9	66450.6	69867.5	40409.7	48439.1	29074.8	27260.3	115284	74935.4	69566.3	76177.7	60765.5	54155.9	62305.6
Pos_00293	Positive	(M+Na)+	Harman	Harmala alkaloids	205.07	2.55927	0.372904	0.941465	0.22152	0.0119558	0.831659	1.44017	14805.6	26642	16167.2	18014.3	17238.8	23385.3	30732.5	24824.5	14607.9	18620.4	25879	25120.5	31295.4	28300.2	29118.2	29994.8	33325.7	29379.1	11477.2	25844.9	15271.9	17456.8	28090.5	27825.1
Pos_02849	Positive	[M+Na]+	Hirsutrin	Flavonoids	487.083	10.617	0.625688	0.170437	0.064629	0.834025	1.76021	0.914322	24535.5	20046.1	15117.7	22544.8	4008.17	21793.2	6252.66	10831.6	15087.3	9530.69	2968.3	16711.6	13075.1	9642.14	13193.9	55466.6	76744.1	19799.5	27613.8	24130	69739.9	37934.4	24686.1	21426.8
Neg_01198	Negative	(M-H)-	Homocitrate	Carboxylic acids and derivatives	205.035	11.9031	1.87531	0.500172	0.00268561	0.532144	1.54121	1.13131	158878	143996	152133	149238	107928	108072	95480.5	90167.1	104222	110656	67317.2	64365.1	103987	84250.6	62992	46852.6	51466.8	123957	81398.2	82916.8	82503.9	72154.4	52639.5	46931.9
Neg_00613	Negative	[M-H]-	Homogentisic acid	Benzene and substituted derivatives	167.033	2.24	0.959132	0.928191	0.0574881	0.325061	2.06165	2.80094	65655	36612	8252.47	41134.4	26541.7	28254.3	10937.8	12922.6	23107.9	19246.4	25339.7	8583.76	7062.33	10484.2	11733	15486.2	124848	14011.6	8868.65	12759.9	2356.27	14760.1	9181.11	17632.3
Neg_06416	Negative	[M-H]-	Homoorientin	Flavonoids	447.092	6.107	6.90561	0.687947	0.00751238	0.538689	3.37261	1.1581	567496	972794	1.58934e+06	682856	1.51837e+06	685165	175878	357348	214628	101341	139770	794824	178890	137985	70370.7	109133	162324	105992	78013.2	125418	166660	58691.1	175811	55709.8
Neg_01074	Negative	(M-H)-	Homoveratric acid	Benzene and substituted derivatives	195.066	5.44695	0.325305	0.652381	0.282152	0.0305663	0.88187	1.27434	29080.3	28323.5	28221.9	19830.9	22096.6	24559.3	36805.2	29932.8	33683.7	25920.8	19073.5	27072.5	20438.7	27115.4	16794.9	26463.7	21588.1	29465.8	20013.5	16825.2	18655.8	19805.9	17741.3	18284
Neg_00257	Negative	(M+CH3COO)-	Hydroxyacetone	Organooxygen compounds	133.051	2.21365	5.05673	2.21996	0.000592686	0.0123319	0.316136	1.76106	164871	168300	133680	141552	160019	142164	529568	542324	502736	693083	208326	404321	174467	133635	77088.5	107107	130660	100823	82332	24210.7	83338.3	83102.3	85743.9	52264.2
Neg_02560	Negative	[M-H]-	Hydroxyphenylethanol + Pen	Organooxygen compound	299.112	3.443	0.398534	1.28356	0.12538	1.42158e-05	0.889332	0.660077	29306	29953.8	30790.7	26724.3	31561.7	29229.3	38508.2	33119.3	40156	29543.3	27028.7	31306.5	26046.6	22213.4	27914.5	20283	24692.1	30771.3	38263.7	37659.3	39253.2	36687.5	37490.2	40802.5
Neg_03128	Negative	(M+CH3COO)-	Inosine	Purine nucleosides	327.093	10.0103	0.21989	0.403637	0.108706	0.00341435	1.32902	1.45062	5584.97	3596.26	6335.44	3399.83	3440.05	3486.24	4266.83	3417.16	2577.24	2341.45	3199.07	3643.21	3359.66	5398.41	5407.74	4827.25	6218.21	4895.08	3261.05	2959.07	3675.29	3818.96	3555.33	3484.45
Neg_00777	Negative	[M-H]-	Inositol	Organooxygen compounds	179.055	8.228	9.93161	4.56556	2.3963e-06	0.142221	1.69762	1.62364	2.31675e+06	2.88066e+06	2.96435e+06	2.83688e+06	2.72495e+06	2.55891e+06	1.5546e+06	1.64918e+06	1.62227e+06	1.546e+06	1.37241e+06	1.84694e+06	936055	1.08627e+06	1.43644e+06	691284	146645	1.09512e+06	827101	317552	695044	685704	728438	66991.4
Neg_00692	Negative	(M-H2O-H)-	Isocitrate	Carboxylic acids and derivatives	173.009	11.9909	0.114788	0.964242	0.711082	0.0140016	1.03425	0.794168	36431.8	43553.2	35261.5	36355.4	31623.6	37588.9	26469.9	36196.5	39362.2	45215.3	29353.9	36904.2	37913.4	49080.5	39710.4	34677.8	29840.6	38802.9	51579.9	45644.2	44352.1	55206.9	51120.3	41740.1
Pos_00066	Positive	[M+H]+	Isoleucine	Carboxylic acids and derivatives	132.102	8.929	1.39504	0.881593	1.32689e-06	0.356141	4.92858	0.320318	20268.3	31498.5	29619.8	30708.8	26665.3	25619.4	3178.9	5472.17	7482.83	10872.8	3980.94	2364.8	9996.96	8118.3	7423.19	11348.8	8444.71	9687.1	129145	8231.77	8892.05	8340.11	8688.26	8466.61
Pos_00660	Positive	(M+Na)+	Isoleucyl-Methionine	Carboxylic acids and derivatives	285.117	8.62294	0.0250312	0.00925352	0.750897	0.934535	1.01941	1.00624	3600.92	3486.97	3832.18	3467.39	3945.9	3832.88	3713.89	3410.13	4064.13	2757.24	4039.43	3759.27	3942.55	3726.37	4753.81	3537.45	3264.93	4761.75	3970.39	3815.04	3848.46	4660.61	3659.15	3884.43
Neg_03512	Negative	(M-H)-	Isomaltose	Organooxygen compounds	341.109	11.6579	4.88294	2.16372	2.37214e-06	9.8778e-07	0.198254	0.422535	59594.7	75934.9	73195.3	59220.3	74569.4	59398.5	363330	366190	327094	437791	235405	297450	25774.1	20319.5	40284.5	25197.3	18236.6	27562.4	61197.7	57846.3	60876.5	65480.8	66008.2	61043.2
Neg_06512	Negative	[M-H]-	isookanin-7-O-glucoside	NA	449.108	6.327	3.17124	2.23865	5.1716e-05	0.00956082	1.59082	0.762115	343276	322578	329426	318589	309174	308330	184591	223425	138059	239438	182314	246247	152917	184791	215074	188384	129624	119478	223490	217553	209947	206549	238938	202891
Neg_06894	Negative	[M-H]-	Isoquercetrin	Flavonoids	463.09	11.215	0.396705	1.05342	0.288734	0.11906	1.27926	0.711972	29916.8	30010.1	13243.2	16410.9	27331.6	23123.9	10782.7	21143.4	13794	33437.1	11099.5	19210.5	49893.4	22215.5	74517.3	31377.9	42191.4	41329.7	47673.1	81394.3	44749.5	84682.8	47502.2	61323.5
Neg_06889	Negative	(M-H)-	Isoquercitin	Flavonoids	463.088	4.57327	2.2066	2.34908	2.96874e-05	0.207206	1.71079	0.509495	115005	148683	148938	126835	142242	142919	73270.9	86360.2	61834.9	102654	74738.5	83156	106370	83371.1	177182	118115	83363.3	71288.6	112764	124558	117747	200432	124444	575595
Pos_00902	Positive	[M+H]+	isorhamnetin	Flavonoids	317.066	3.607	0.15274	0.712779	0.962218	0.730434	1.01229	1.10475	425529	785696	1.04654e+06	815320	599594	647973	1.30239e+06	911987	438876	699174	181377	734401	433702	261065	300951	844447	215981	195385	328477	329044	370603	356333	347092	306498
Neg_11172	Negative	[M-H]-	isorhamnetin-3-glucoside-4'-glucoside (Isorhamnetin 3,4'-diglucoside)	Flavonoids	639.157	6.511	0.631913	0.015983	0.0792463	0.943722	1.41801	1.01441	30275.9	30547.4	29395.7	22701.2	25260.6	27878	27657.5	24727.3	15772.6	18419	2425.47	28105.3	7212.01	5053.86	4396.11	5369.73	3068.31	2646.76	6492.54	4849.58	3486.14	3370.37	6074.36	3079.77
Neg_07326	Negative	[M-H]-	isorhamnetin-3-O-glucoside	Flavonoids	477.106	3.803	0.323051	5.75451	0.982138	0.321023	1.00374	0.881336	1.98403e+07	1.81721e+07	1.81152e+07	1.67966e+07	1.70592e+07	1.6942e+07	2.67788e+07	2.12559e+07	1.58052e+07	1.86958e+07	5.69867e+06	1.8293e+07	6.52738e+06	3.94957e+06	6.15972e+06	8.67814e+06	5.18751e+06	3.93016e+06	6.19104e+06	6.61645e+06	6.71144e+06	6.62727e+06	6.60661e+06	6.31568e+06
Neg_05948	Negative	[M-H]-	Isovitexin(4)	Fatty Acyls	431.096	4.9	28.8849	0.450628	0.00134692	0.115133	2.18833	3.01041	2.14854e+07	2.08818e+07	2.21659e+07	1.89223e+07	1.92569e+07	1.96942e+07	1.28291e+07	1.10788e+07	4874.43	4.15614e+06	1.16158e+07	1.62512e+07	6772.07	1468	12557.3	1745.79	2696.1	2508.43	1007.5	1645.46	2283.15	622.807	1471.16	2187.17
Pos_00684	Positive	[M+H]+	Kaempferol	Flavonoids	287.054	3.807	5.9902	4.66696	0.103284	0.545174	0.894436	1.05643	6.48372e+06	6.50525e+06	6.04783e+06	6.37641e+06	6.84608e+06	6.93184e+06	6.43467e+06	7.64727e+06	7.29334e+06	7.76646e+06	5.93419e+06	8.74067e+06	1.70119e+07	1.20945e+07	1.38504e+07	1.74024e+07	1.67842e+07	1.58509e+07	1.2588e+07	1.66087e+07	1.77361e+07	1.34611e+07	1.15775e+07	1.60553e+07
Neg_10574	Negative	[M-H]-	Kaempferol 3-O-sophoroside	Flavonoids	609.143	5.633	1.2614	0.0781754	4.83026e-05	0.77271	3.77526	0.915854	30893.4	19383.8	35044.1	21417.8	27113.7	19701.7	9533	6624.37	7687.99	6979.3	6488.47	3360.8	5824.42	10945.8	1407.76	4002.54	3943.27	2493.06	3882.08	3858.6	7142.89	5882.62	4686.88	5793.04
Pos_04254	Positive	[M+H]+	Kaempferol-3-Glucoside-2''-p-coumaroyl	NA	595.144	3.056	10.6075	8.7291	0.017932	0.284695	1.30251	1.49834	8.42692e+06	7.56951e+06	7.61903e+06	7.61745e+06	7.9554e+06	7.68113e+06	6.43079e+06	5.62338e+06	4.62132e+06	5.46836e+06	8.86924e+06	4.97097e+06	5.50897e+06	1.21525e+07	2.70431e+06	4.73459e+06	2.47665e+06	2.96914e+06	3.60288e+06	3.37599e+06	3.37343e+06	3.23225e+06	3.55034e+06	3.25171e+06
Neg_06826	Negative	[M-H]-	Kaempferol-3-Glucuronide	Flavonoids	461.075	6.862	0.845038	5.22539	0.65238	0.000131368	0.820158	0.403628	228485	220832	242179	213322	226532	200635	3700.14	271298	397783	98169.7	141084	712024	173181	231969	97366.8	2233.61	168675	247962	395213	390257	377029	366973	393595	359698
Neg_05595	Negative	[M-H]-	Kaempferol-3-O-arabinoside	Flavonoids	417.082	3.168	8.71442	2.1546	0.169557	0.710497	1.50912	1.0857	6.39184e+06	5.89876e+06	6.22477e+06	5.26506e+06	5.5574e+06	5.24345e+06	1.82163e+06	2.40103e+06	3.05525e+06	2.74516e+06	1.02554e+07	2.63631e+06	2.38061e+06	1.501e+06	3.64201e+06	5.47731e+06	5.78224e+06	2.31689e+06	3.10066e+06	3.10059e+06	3.30795e+06	3.26845e+06	3.31485e+06	3.34205e+06
Neg_10217	Negative	[M-H]-	Kaempferol-3-O-glucoside-6''-p-coumaroyl	Flavonoids	593.131	3.074	3.2805	11.8006	0.670689	0.153328	1.04182	1.2827	2.10119e+07	1.99015e+07	2.17527e+07	1.96319e+07	1.83636e+07	1.50447e+07	2.04232e+07	1.86258e+07	1.44592e+07	2.16718e+07	2.2099e+07	1.37824e+07	9.97449e+06	1.72755e+07	9.91541e+06	7.36353e+06	1.03569e+07	8.36635e+06	9.28521e+06	8.18506e+06	6.32981e+06	7.36866e+06	9.1595e+06	8.98362e+06
Pos_02565	Positive	[M+H]+	Kaempferol-3-O-glucuronoside	Flavonoids	463.084	6.502	0.758287	2.22761	0.306989	8.68135e-05	0.496409	0.364319	77.7555	118.995	28478.4	22592.8	31580.3	26996.4	106.129	36831.4	53444.7	3583.24	20508.4	106805	25912.1	43195.3	11412.1	178.123	24723.1	34767	68048.5	65635.3	62336.1	64777.9	63712.6	60283.6
Neg_05955	Negative	[M-H]-	Kaempferol-3-O-rhamnoside	Flavonoids	431.101	2.923	4.33642	5.50723	0.00563825	0.0708884	1.75158	0.656444	625758	677721	458429	762833	743161	493657	555164	418412	330029	406034	143846	294038	323611	692770	339963	906179	753965	1.66645e+06	1.15783e+06	1.22292e+06	1.25547e+06	1.20665e+06	1.10525e+06	1.18567e+06
Neg_12714	Negative	[M-H]-	Kaempferol-3-O-robinoside-7-O-rhamnoside	Flavonoids	739.192	4.382	1.56292	0.70091	0.330914	0.402223	0.52743	1.36117	99054.9	93052.3	89622.7	95285.1	87336.3	91188.4	53404.4	240099	53482.4	115222	39416.1	551671	32621.4	39817.8	27952.4	109706	85443.4	11580	35013.6	38854.2	39753.3	32983.7	41732.4	37293.2
Neg_10228	Negative	[M-H]-	Kaempferol-3-O-rutinoside	Flavonoids	593.154	5.913	4.51773	3.44544	0.307318	0.0104015	0.566638	0.0140298	881537	850915	911927	868740	832457	847575	343481	1.94259e+06	1.16053e+06	1.15738e+06	233973	4.3269e+06	2546.83	1079.99	1612.5	1737.9	2510.53	1039.76	1497.3	188069	186607	190340	827.224	183024
Neg_00880	Negative	[M-H]-	Kynurenic acid	Quinolines and derivatives	188.036	4.058	1.72607	2.79023	0.0395629	0.0517906	0.170293	0.728075	7720.96	10097.4	13329.2	11262.2	10703.7	13230.1	36545.5	80126.6	12304.4	168725	56774.4	35109.6	266066	268129	352794	215782	89167.6	393327	346307	368778	396442	372417	360493	332900
Neg_00208	Negative	[M-H]-	L-5-Oxoproline	Carboxylic acids and derivatives	128.035	10.166	0.637809	0.507481	0.140785	0.318417	1.17454	0.873431	67493.1	65301.9	62993	65352	64224.8	60128.1	50134.6	58473.3	57815.9	79000.8	36498.6	46284.7	36068.1	41538.2	65789.2	26313.6	33324.2	44810.5	45414.1	44679.1	46870.9	45495	52987	48312.8
Neg_03998	Negative	[M-H]-	Lariciresinol	Furanoid lignans	359.149	1.037	0.847281	0.530214	0.312412	0.504076	0.79299	1.10422	107032	98208.3	107969	80797	93762.7	86849.4	187521	142042	32554.8	159763	123901	78841.3	144685	90693.9	135387	73546.2	71254.1	93736.2	91650.4	79329.4	100950	75577	110362	93928.1
Neg_03229	Negative	[M-H]-	Laricitrin	Flavonoids	331.044	2.65	1.17444	0.880464	0.497238	0.304417	0.714768	1.54716	231577	347843	247730	91561.5	92251	67080.3	377973	347550	99142.7	588752	18896	75925.9	45503.1	36870.2	75093.1	113613	15801.2	15304.7	14653.3	41096.6	33117.4	34313.5	51205.4	20929.8
Neg_00723	Negative	[M-H]-	L-Ascorbic acid	Dihydrofurans	175.024	1.195	2.13477	1.82019	0.0642441	0.609683	0.774346	0.818671	348859	322892	385893	254765	256314	269141	349819	437034	370987	507777	254317	453505	479397	671118	1.88437e+06	540511	361662	200747	912160	1.45557e+06	768135	956502	578205	383724
Pos_00987	Positive	(2M+H)+	L-Fucose	Organooxygen compounds	329.137	0.96835	0.0811856	0.483641	0.608393	0.0153832	0.961367	1.37654	12210.7	11729.9	8852.2	10051	9390.12	9949.92	9360.05	10717.6	9170.47	12098.1	12641.7	10694.7	10833.1	12303.2	8671.72	7512.38	8195.4	8532.64	6492.38	6187.77	8865.94	6758.93	5565.46	6846.45
Neg_00368	Negative	[M-H]-	L-Glutamic acid	Carboxylic acids and derivatives	146.047	10.166	1.87473	0.906084	0.100424	0.493479	1.22983	0.903454	413853	398975	399403	412282	393976	390333	310673	355392	345068	492481	192027	263023	226171	259883	421152	156535	193622	274692	288940	250305	275379	278113	305645	297392
Neg_03867	Negative	(2M-H)-	L-Gulonic gamma-lactone	Lactones	355.086	6.83408	0.445524	0.540804	0.0149129	0.0394839	0.572137	2.02496	4263.32	4173.34	4097.45	4812.36	3585.6	4585.69	10370.5	8487.06	5325.52	10346.1	5327.01	4744.68	7556.27	8014.81	2886.04	2476.71	11706.4	9341	3351.78	3677.61	3269.83	3671.61	2806.93	3954.1
Neg_14250	Negative	[M-H]-	Licoricesaponin G2	Prenol lipids	837.386	7.434	0.0577826	0.141186	0.794212	0.33643	1.09938	1.58423	1986.9	2910.43	1602.21	6194.32	6602.52	7033.36	9017.62	4614.05	3456.95	2140.34	2036.54	2684.19	568.384	378.566	2333.98	87.0117	2520.24	1761.44	1061.28	441.846	397.748	615.798	812.445	1499.49
Neg_14056	Negative	[M-H]-	Licoricesaponin H2	NA	821.389	7.123	0.429166	0.148487	0.167256	0.382187	1.56645	0.735854	7539.46	6137.79	5602.17	19551.5	19363.6	18426	12397.9	8978.56	9534.77	7050.73	3464.48	7487.06	870.781	771.854	3034.95	174.949	1592.41	3428.6	2418.37	1379.18	1039.21	2417.13	3418.11	2745.78
Neg_00818	Negative	(M-H)-	L-Iditol	Organooxygen compounds	181.071	7.3093	0.782008	0.0188819	0.0373615	0.977992	1.39157	0.99457	36953.9	46293	37175.3	44607.3	32804.8	30962.1	43510.5	30113.9	26019.5	20304.5	17941.7	26526.6	20010.8	27828	19852.8	21866.9	27587.3	21670.4	14087.7	13480.5	31698.1	36120.7	14575	29612.1
Neg_04237	Negative	[M-H]-	Lignoceric acid	Fatty acyls	367.359	1.695	1.02214	0.444006	0.0779323	0.398309	2.84748	1.40956	12217.2	20042	57178	54704.1	39743.1	10838.3	4256.96	5153.41	4021.46	5266.32	43749.2	5936.93	11796.5	43698.1	4584.46	7923.62	16440.9	28132.8	14669.7	14518.5	10788.9	11418.8	19151.3	9319.11
Neg_02156	Negative	(M-H)-	Linoleic acid	Fatty acyls	277.217	1.04112	1.61914	0.907102	0.0663242	0.538867	0.886743	1.10347	412847	437361	368975	468684	396283	383394	548196	475546	479228	446649	401293	431795	397118	283768	433933	469271	179060	241372	278013	325197	317725	334420	248854	312346
Neg_00232	Negative	[M-H]-	L-Leucine	Carboxylic acids and derivatives	130.088	6.733	0.374948	0.97133	0.278145	0.041504	0.750325	0.557493	14182.9	13597.6	12875	14189.5	14554.2	13442.3	27486.4	21058.6	7565.17	29504	18608	6185.36	10198.6	7792.15	36187.3	7863.45	5755.78	20013.1	24721.6	22027.9	25248.2	26278.1	32100.8	27132.7
Neg_00248	Negative	[M-H]-	L-Malic acid	Hydroxy acids and derivatives	133.014	11.189	1.49999	2.11369	0.186238	0.0505179	0.8232	1.2194	291435	316309	302692	273100	124859	337933	289864	326909	380960	438971	311316	251891	306266	371613	213169	376126	312719	340887	286512	242798	236963	265944	256260	286704
Pos_02984	Positive	[M+H]+	LPC 16:0	Glycerophospholipids	496.338	4.623	1.01427	0.0874056	0.176742	0.896327	0.855577	0.989503	163137	165957	168022	161936	156643	150910	274319	194273	170090	163828	182589	144671	122546	113491	174270	107678	116651	142583	135847	129320	130524	132691	130578	126503
Pos_03284	Positive	[M+H]+	LPC 18:1	Glycerophospholipids	522.354	4.559	0.644203	0.399781	0.0450152	0.264577	1.27064	1.29432	35952.1	37412.3	35952.2	35468.6	32946.9	32112.7	39008.7	29511.5	22260.4	32214.9	24842.8	17311	11269.4	13392.4	13222.5	8962	27701.5	11534.3	10283.5	11138.4	11731.8	11743.9	10905.7	10704
Pos_03248	Positive	[M+H]+	LPC 18:2	Glycerophospholipids	520.338	4.6	0.622029	0.306116	0.128018	0.344792	0.883237	1.04602	71193.9	73817.6	69519.9	69854.8	72360.4	57745.8	99737	78380.5	81518.1	63778.1	74247.8	71626.5	50770.6	48707.7	57339.2	42772.6	50021.2	55285.6	46659.3	52105.4	48313.9	48024.1	49494.1	46886.3
Pos_03228	Positive	[M+H]+	LPC 18:3	Glycerophospholipids	518.322	4.637	0.552969	0.158236	0.0114955	0.605924	0.880788	0.971771	36495.3	33849.4	34316.3	32386.5	34866.7	36002.4	42709.3	38093.6	40530.1	34380.1	43153	37191.5	34165.4	32902.7	45322.1	39589.5	33595.1	38924.1	38421.2	39288.8	38140.6	36753.9	40802	37613.9
Neg_06637	Negative	[M-H]-	LPE 16:0	Glycerophospholipids	452.278	4.756	1.41203	0.303971	0.0034999	0.359022	0.471236	1.13337	19494.5	21323.8	19959.1	29482.9	26353.8	32893.1	58076.8	48606.1	84063	50725.2	38778.4	37016.2	22551.3	24040	17744.6	20588.4	13011.2	18937.2	22607.7	19740.7	10852.3	19667.5	16398.7	13853.1
Pos_00163	Positive	(M+H)+	L-Phenylalanine	Carboxylic acids and derivatives	166.085	6.48033	0.0770188	0.264278	0.544566	0.142444	1.10704	1.6068	3096.14	3392.84	2950.6	3105.1	3002.12	4031.43	5066.61	3354.96	2448	2799	1817.31	2199.28	2492.3	2070.3	2427.04	1752.38	6276.61	2634.9	2381.6	1672.08	1426.74	2136.49	1937.34	1432.54
Neg_00210	Negative	(M-H)-	L-Pyroglutamic acid	Carboxylic acids and derivatives	128.035	10.1549	0.317404	0.104648	0.117382	0.627304	1.19527	0.946473	14644	13029.2	14138.1	16145.3	11975.1	12120.2	10867	12195.2	11700.6	16198.4	8165.77	9520.31	7576.95	9360.47	13001.4	6634.71	7342.49	9272.61	8983.36	8676.54	9196.4	8890.55	9440.22	11009.7
Neg_01066	Negative	(M+CH3COO)-	L-Threonate	Organooxygen compounds	195.051	9.64666	0.236648	0.806011	0.684398	0.0781846	0.946031	1.18155	85388.8	80524	95586.2	92132.6	82474.1	83286.4	93382.7	103896	75735	139381	57702.7	78925.1	64181.7	52280.9	50484.5	51891.1	63911.5	64652.3	45736.6	52896.1	46198.5	38491.4	63960	46739.7
Neg_01168	Negative	[M-H]-	L-Tryptophan	Indoles and derivatives	203.081	6.334	0.923546	0.814226	0.1849	0.177505	0.510782	0.812647	23668	28195.8	22746.3	25639.1	18168.7	22552.9	74412.9	35949.4	21661.1	21992.6	110531	11442.7	29877.6	50949.7	53879.5	75760.3	31428.6	49705.5	64095.6	42665	63287.7	59518.1	63916.5	65346.1
Pos_00683	Positive	[M+H]+	Luteolin	Flavonoids	287.054	0.952	0.541562	1.80666	0.438924	0.0876167	0.854416	1.60202	61084.7	92909.7	62518.1	77264.3	82900.5	88037.2	88074.8	99771.3	71373	160223	73438.6	51016.6	120503	62093	100176	210173	121537	125887	120860	76197.2	25363.6	108568	53201.8	77956
Pos_02397	Positive	[M+H]+	Luteolin-4'-O-glucoside	Flavonoids	449.109	10.434	0.608058	0.0805973	0.0034457	0.770613	1.34905	1.03248	17463.9	18543.1	21627	20726.3	22503.2	19403.5	14148.8	14553.6	14054.1	10757.2	16880.9	18754.7	15762.4	19593.1	12084.7	23848.3	14817.4	20642.5	16818.9	18089.6	17421.1	16715.1	19398.9	14946.2
Neg_06429	Negative	[M-H]-	Luteolin-7-O-glucoside	Flavonoids	447.094	8.96	0.459513	0.713109	0.512683	0.387418	1.20685	1.2253	34792.3	56595.9	73040.1	124580	41817.8	32371	58145.9	58077.4	28928.8	50346.7	39707.5	65739.5	69717.1	134318	71046.5	62229.1	30690.7	98011.2	67956.5	48232.4	76740	75293.6	38177.1	73925.3
Neg_06417	Negative	[M-H]-	Luteolin-8-C-glucoside	Flavonoids	447.092	5.853	6.19777	0.230783	7.73349e-05	0.884156	2.67037	1.04273	752214	606187	876409	721811	766048	704749	103529	316423	297404	356203	94884.7	489536	162957	174492	195228	352227	105119	246607	217693	301795	76969.1	109685	133790	346017
Pos_02985	Positive	(M+H)+	LysoPC(16:0)	Glycerophospholipids	496.339	4.62032	0.414894	0.12976	0.271649	0.684299	0.867314	0.966429	35150.6	36726.8	40677.7	34704.7	33880.5	35484.4	63533.6	43640	36738.9	34894.4	38465.9	32492.1	25371	23378.1	37251.9	23156.5	24378	29606.5	28235.9	28720.1	29151.1	28459	26988.8	27254.1
Pos_03324	Positive	(M+H)+	LysoPC(18:0)	Glycerophospholipids	524.379	3.48895	0.047116	0.230832	0.723165	0.0764992	1.05411	0.690986	4105.93	4147.41	3619.36	4827.46	4321.48	3226.8	3055.61	3418.84	6381.66	3542.55	2946.65	3658.35	1208.07	1968.67	1990.83	1309.34	1691.19	1835.44	1344.58	2901.57	2130.74	2576.37	3757.46	1766.48
Pos_03285	Positive	(M+H)+	LysoPC(18:1(9Z))	Glycerophospholipids	522.354	4.49408	0.404745	0.179687	0.0127256	0.325014	1.41166	1.22764	7525.99	9108.8	8318.4	10706.9	8180.81	7670.22	8710.98	6475.2	4684.89	6669.11	5904.07	4045.52	5386.87	2968.32	5372.96	2062.92	3350.27	4584.53	2606.64	3284.98	1639.7	3026.57	4546.41	4222.05
Neg_06636	Negative	(M-H)-	LysoPE(16:0/0:0)	Glycerophospholipids	452.278	4.76563	0.0479245	0.0231621	0.803121	0.889241	0.964204	0.980608	7717	9033.57	5441.86	6939.65	6949.09	11016.7	9747.38	7513.71	7535.87	7051.5	11255.7	5742.24	5704.76	5600.05	3737.27	6842.5	4195.46	5833.4	6182.24	7174.13	2965.07	5374.75	5427.39	5420.98
Neg_00147	Negative	(M-H)-	Maleic acid	Carboxylic acids and derivatives	115.004	10.3453	1.38084	0.137811	0.0123174	0.840361	0.789155	0.980387	118819	111701	114979	103160	103941	112089	119873	140506	131306	181212	148948	120434	115740	130970	77171.4	87114.5	129935	129960	97604.2	125123	126620	117511	113320	104134
Pos_01114	Positive	[M+H]+	Maltose	Organooxygen compounds	343.125	9.045	4.31894	4.20043	6.65599e-06	0.00445179	0.798951	0.786825	852459	845902	876065	831877	851034	838704	1.07759e+06	1.04607e+06	1.16999e+06	998184	1.02413e+06	1.06244e+06	648539	533297	818433	506934	610800	685280	790570	767927	825336	824238	822704	802932
Neg_00819	Negative	[M-H]-	mannitol	Organonitrogen compounds	181.071	7.379	2.65736	2.25359	0.000765672	0.00570476	3.18702	1.55782	169429	169376	174564	99865.2	87931.9	94731.4	30078.2	39155.3	24661.7	64113.6	68447.8	23274.1	118398	159865	128102	107279	200311	121961	92108.5	85740.6	89352.8	90735.6	93258.9	85395.2
Neg_00778	Negative	[M-H]-	Mannose	Organonitrogen compounds	179.055	7.369	8.56001	13.5496	0.0176135	0.0213947	2.43561	6.44657	1.23414e+06	2.29551e+06	858324	2.60752e+06	2.87919e+06	2.09713e+06	822926	626243	350060	696054	2.06029e+06	359747	573048	3.85092e+06	3.29246e+06	1.5278e+06	4.90355e+06	457276	335898	212220	322063	452817	429278	513278
Neg_07142	Negative	[M-H]-	Maslinic acid	Prenol lipids	471.352	1.054	0.311196	4.52616	0.655317	0.0290119	0.883892	4.57828	63432.9	49886.2	51846	60543.3	49847.6	52785.8	64394.3	57671.5	11777.1	54660.7	129009	53959.5	270276	669487	468212	160425	255328	18799.9	75562.2	77920	67573.2	69132.6	58658.5	53603.4
Neg_03939	Negative	[M-H]-	Matairesinol	Furanoid lignans	357.136	0.94	1.39046	1.16932	0.206711	0.633819	0.697073	0.909773	149673	125445	120985	116040	111791	124994	363646	206677	107603	149443	140080	106942	1.36389e+06	670031	565491	512887	712235	379988	791227	725006	775188	767039	771175	791872
Pos_00272	Positive	(2M+NH4)+	Methoxyacetic acid	Carboxylic acids and derivatives	198.096	6.22713	0.508956	0.711651	0.016666	0.0338075	1.79667	3.02874	11497.7	9847.41	9394	11149.6	9750.24	4243.85	4151.33	4145.37	4606.26	3529.16	9915.76	4755.61	8588.28	17195.6	3511.89	5932.15	15449.3	3336.32	3137.94	2994	2996.02	2906	2856.5	2943.19
Neg_00835	Negative	[M-H]-	Methylgallate	Benzene and substituted derivatives	183.029	1.175	1.24916	1.63118	0.539543	0.44826	1.07226	1.15042	1.18858e+06	1.28621e+06	1.36797e+06	1.12781e+06	1.11926e+06	1.21785e+06	1.16559e+06	1.08963e+06	1.52716e+06	1.39956e+06	929495	703751	612162	783411	367794	290874	731768	896670	518571	491948	512286	530309	481942	666109
Neg_00162	Negative	(M-H)-	Methylmalonic acid	Carboxylic acids and derivatives	117.02	1.85003	4.66399	0.364709	5.56261e-05	0.818823	0.606439	0.977956	339424	383271	347313	421339	460472	432330	624235	678057	632549	601679	586615	808257	546265	840487	655190	475819	596655	507185	616037	714336	595961	615600	573164	588136
Neg_01241	Negative	(M+CH3COO)-	Mevalonic acid	Fatty acyls	207.087	4.14007	0.30193	1.34922	0.233195	0.0458856	1.26815	0.658357	12704.9	14276.1	12684.4	11937.1	12820.3	11433.6	11593.6	11099.2	8494.54	3383.16	6925.13	18320.8	32240.2	70362.3	17603.5	17706.9	60712.2	64562.8	66819.8	61350.4	72993.3	66987.5	65420.3	66193.1
Pos_00869	Positive	(M+H-H2O)+	MG(16:0)	Fatty acyls	313.273	4.0254	0.326884	0.18887	0.182784	0.619346	1.2101	0.849927	13411.3	15589.6	15728	18311.4	19907.8	9632.62	16610.7	13354.1	13555.1	14024.1	9535.32	9427.55	4947.43	4025.96	10068	19863.4	8556.58	8998.08	8683.57	18170.9	5151.13	8566.54	7862.06	17994.5
Neg_00361	Negative	(M-H)-	Monomethyl glutaric acid	Fatty acyls	145.051	7.82313	0.0344914	0.0407455	0.797909	0.900772	0.981627	0.974135	8609.76	8638.16	8953.63	8368.81	9794.03	9588.61	11461.8	9634.04	9422.62	8732.15	7004.04	8708.15	9938.43	12523.9	7534.62	10623.2	5188.68	11449.3	6840	6944.63	7445.07	7611.56	15322.9	14614.3
Neg_07388	Negative	[M-H]-	Myricetin-3-O-galactoside	Flavonoids	479.088	6.077	0.249221	5.71017	0.64188	0.00450081	0.803301	0.276842	5246.22	9086.66	5338.53	25473.2	26110.5	32456.8	8029.36	15847.9	10219.8	12517	55495.5	26997.4	83369.5	26517.5	204509	229634	54076.3	117999	472864	244003	774499	276500	465952	352877
Neg_01514	Negative	[M-H]-	Myristic acid	Fatty Acyls	227.201	1.09	5.97871	0.664999	0.000997698	0.810038	0.790863	1.02039	1.76214e+06	1.9477e+06	1.61383e+06	1.81071e+06	1.59171e+06	1.77444e+06	1.8579e+06	2.20848e+06	2.20351e+06	2.25565e+06	2.23988e+06	2.5119e+06	2.25742e+06	2.4067e+06	1.49947e+06	2.37237e+06	2.28285e+06	1.78232e+06	1.91553e+06	2.21281e+06	2.16972e+06	2.20497e+06	1.74333e+06	2.10295e+06
Neg_02572	Negative	(M-H)-	N-Acetylglucosamine 1-phosphate	Organooxygen compounds	300.048	11.634	0.0907992	0.0622153	0.47823	0.587034	0.869186	0.916797	2056.3	4936.38	2095.43	2208.17	1843.42	2219.95	2748.47	3088.66	2409.97	2629.69	2906.67	3887.83	1660.31	2102.96	1849.53	1472.74	2311.45	1554.68	1381.85	1714.82	1879.44	1696.37	3226.13	2046.96
Neg_00885	Negative	[M-H]-	N-Acetylglutamate	Carboxylic acids and derivatives	188.057	9.962	0.854147	0.292471	0.0515386	0.619832	0.665212	1.09199	27731.1	27445.6	27078.4	24026.7	26741.5	30242.1	26700.1	43578.3	47026	65356.4	24094.4	38678.4	53848.9	29705.9	53472.7	33315.3	30873	76924.2	40331.5	42733.3	41680.6	41592.9	45861.8	42509.9
Neg_00710	Negative	[M-H]-	N-Acetyl-L-aspartic acid	Carboxylic acids and derivatives	174.04	10.111	2.08005	0.781067	6.68218e-06	0.105389	4.70998	0.312062	81203.5	66746.8	67777.4	59212.4	53074.4	49468.8	6959.27	15200	14025	28481.5	5320.57	10159.1	4436.84	3563.78	10394.2	1030.26	2695.02	2945.97	7313.71	12380.5	9495.25	9879.8	37656.6	3597.99
Neg_01218	Negative	(M-H)-	N-Acetyl-L-phenylalanine	Carboxylic acids and derivatives	206.082	8.0322	0.336418	0.330945	0.0489982	0.105556	1.27772	1.51032	12311.9	10516.6	11156.4	7723.28	8745.87	8207.94	7160.61	7961.78	7944.65	6545.67	6119.52	10179.1	4508.58	3019.88	9106.59	4782.32	4165.68	3339.71	3761.06	3546.61	2883.65	2999.37	2719.24	3240.14
Neg_01730	Negative	[M-H]-	N-Acetyltryptophan	Carboxylic acids and derivatives	245.094	8.053	1.50399	0.999914	3.15605e-09	2.28126e-07	18.1172	0.22773	30097.3	27664.1	28275.4	23553.1	24677.7	22217.1	991.449	1087.43	2852.99	1263.01	1434.66	1007.83	2353.44	2712.01	4755.33	1181.14	920.277	1482.72	10362.1	10435.6	9892.02	9655.51	9342.63	9175.27
Pos_04651	Positive	(M+H)+	Narcissin	Flavonoids	625.176	5.61845	0.0272851	0.297999	0.91162	0.110785	1.04777	2.04828	7012.3	5525.89	7057.06	6602.66	6844.54	7040.83	1415.08	8088.78	4796.83	4209.61	1104.05	18641.6	1869.11	4353.13	1077.38	5485.13	2577.6	641.564	1303.31	1477.45	1498.43	1418.79	1109.38	1006
Neg_09951	Negative	[M-H]-	Naringenin-7-O-rutinoside	Flavonoids	579.168	1.568	2.42395	2.53132	0.0109647	0.138795	1.53304	0.692602	311096	305569	270018	230645	264722	180134	97336.3	168344	132997	168314	212639	239383	319010	290090	78302.8	160275	173298	365680	408000	139572	281742	337018	396953	438812
Neg_09953	Negative	(M-H)-	Naringin	Flavonoids	579.172	1.59502	1.01877	0.433455	0.0406584	0.516228	1.40026	0.928175	54226.5	68013.1	96150.5	55494.2	69015.1	48631.6	36423.8	46763.3	36030	46920.9	56528.9	56945.4	99439.4	74065	83293.7	81493.6	51737	100380	91268.2	59557.6	90361.8	97019.1	91826.1	98324.8
Neg_01274	Negative	M-	N-Benzyloxycarbonylglycine	NA	209.067	8.05538	1.43947	2.44256	0.146789	0.134649	1.11083	1.45024	418643	414673	502827	583323	545470	513089	483465	459089	387676	418330	456862	475472	380899	332900	498595	350672	75852.9	227343	234864	218655	218482	218043	208169	188650
Pos_00155	Positive	[M+H]+	Nicotine	Pyridines and derivatives	163.121	1.954	1.15344	0.0249998	0.296292	0.978016	6.92163	0.980945	8231.71	247173	7203.14	15018.4	7604.32	19045.1	6660.31	6801.1	2523.23	5938.89	14232.4	7804.11	13246.1	10599.4	9517.06	60286.5	18155.4	4943.4	71373.4	7691.62	4209.86	10020.8	16904.8	8815.33
Pos_00129	Positive	(M+K)+	Norvaline	Carboxylic acids and derivatives	156.041	8.8542	0.158129	0.1447	0.514363	0.566953	0.858536	1.13558	7314.2	15719.6	6706.18	4859.66	5859.37	6318.82	7067.52	9653.69	10414.3	12234.4	5456.52	9659.12	7829.8	5752.04	3004.33	6598.37	8409.32	10991.8	10030.5	3044.93	6006.68	5662.49	6709.83	6046.81
Pos_00291	Positive	[M]+	O-Acetyl-L-carnitine	Fatty acyls	204.121	7.674	0.154998	0.331305	0.79698	0.374609	1.19831	0.544076	11346.1	68777.8	9661.85	4648.55	7290.68	4526.42	32867.1	17752	2771.57	11285.9	14888.3	9102.92	2415.52	5533.9	1795.15	2583.27	7254.26	1885.58	6164.48	21638.8	3252.54	4716.44	2129.07	1555.82
Pos_02317	Positive	[M+H]+	Oleanane -4H, + 2O	Prenol lipids	441.371	0.805	1.2985	0.167929	0.00500049	0.68206	1.68801	1.03341	63468.2	65961	66222.8	52357.3	56603.4	52441	25420.3	29073	29104.5	31296.6	66127.2	30502	44119.6	58653.6	64287.7	58641	47477.9	43716.8	51505.6	47980.6	53240	53839.9	43691.1	56395
Neg_06713	Negative	(M-H)-	Oleanolic acid	Fatty Acyls	455.353	1.00703	2.46856	3.6638	0.00816658	0.141126	1.62523	1.34658	232797	243497	203392	268347	233493	238561	160475	143482	52918.5	107600	246929	162371	1.07638e+06	1.27678e+06	643954	395728	806436	837211	571463	792559	616791	684679	451206	623504
Neg_02209	Negative	(M-H)-	Oleic acid	Fatty Acyls	281.248	1.00733	3.05335	1.92489	0.000205134	0.292338	1.82684	1.95094	242228	276002	194880	335202	232788	235547	137114	136378	156938	146582	127752	125439	126376	145246	59247.5	82011.1	513478	55444.2	70124.4	89540	95906.3	92454.7	60837.2	94384.1
Neg_10628	Negative	[M-H]-	Oxidized glutathione	Carboxylic acids and derivatives	611.15	12.11	0.0740159	1.23051	0.846714	0.0124904	1.03391	1.48527	28678.9	28303.6	27711.1	27804	30454.9	26411.3	38343.5	32059.4	9482.94	19544	26088.4	38290.6	38396.3	59562.1	41093.1	38263.8	69138.4	46913.2	33137.9	30049.4	32765.4	34136.2	35512.1	31915.9
Pos_00165	Positive	[M+H]+	Paeonol	Organooxygen compounds	167.069	0.969	0.842734	1.26277	0.108971	0.156521	0.782799	1.48648	49953.2	73480.6	45825.1	56230.3	75267.9	44619.7	71293.6	76874.3	51369.1	100637	82341.3	58692.6	56518.8	122278	39528.5	98493.4	133702	43312.6	54448.9	50950.6	69757.5	53298.2	67712.3	36048.2
Neg_01858	Negative	[M-H]-	Palmitic acid	Fatty acyls	255.233	0.872	0.959504	1.42732	0.415206	0.299574	1.16393	1.17761	237085	256586	207168	316753	243845	302696	402930	257192	166093	216692	148977	151954	347151	336057	190924	365970	369243	182292	218215	333705	278096	264656	193411	233330
Neg_02150	Negative	(M-H)-	Pantetheine	Carboxylic acids and derivatives	277.122	5.35503	0.242369	0.579311	0.0048702	0.000181229	1.29918	2.50609	4071.81	3108.06	3533.92	3689.42	3442.02	4193.23	2707.34	2594.84	3080.46	2739.18	3503.49	2338.02	5161.37	6105.34	5414.9	2802.29	4094.33	4462.62	2265.14	1714.93	1935.62	1588.83	1582.83	2101.71
Neg_01392	Negative	[M-H]-	Pantothenate	Organooxygen compounds	218.102	6.756	2.70732	0.198492	1.42019e-06	0.798967	3.70961	1.11013	120643	117911	118218	112570	104946	103195	12137.5	34688.5	16666.1	64472	27209.2	27455.9	32424.2	37157.3	33922.3	37376.1	22434.1	25263.6	55086.7	54998.6	3267.77	52888.5	3259.51	368.469
Pos_05876	Positive	(M+Na)+	PC(16:0/16:0)	Glycerophospholipids	756.554	3.42763	1.75824	4.09835	0.102228	0.0047935	0.797068	1.58523	233539	237017	323831	236983	289553	257958	253632	279782	462917	319720	398817	265995	360650	466105	405841	607067	432416	394825	310850	398986	235040	202620	249710	285139
Pos_02204	Positive	[M]+	Pelargonidin-3-O-glucoside	Flavonoids	433.113	3.338	3.0073	0.698851	0.013681	0.167055	1.8444	1.67824	309950	332816	338337	322168	324131	222085	266853	211098	18470	77352.2	139899	289089	34195.9	21344	22852.7	17542.7	3838.5	25710.7	28474.8	3538.01	4526.04	8381.63	10979.7	18871.5
Pos_02568	Positive	[M]+	Peonidin-3-O-beta-D-glucoside	Flavonoids	463.124	3.887	0.184089	0.348055	0.845946	0.0837127	1.09752	3.12364	43881	39012.2	27841.2	56539	106885	61797.6	151337	63381.2	1335.71	27802.2	51244.3	11003.9	6539.1	1876.68	1331.86	3192.74	1162.26	884.224	637.271	682.644	525.989	547.326	1184.63	1220.02
Neg_07318	Negative	[M-2H]-	Petunidin-3-O-beta-glucoside	Flavonoids	477.103	0.989	6.18099	5.1637	4.46704e-06	0.0377187	3.54252	0.639375	672509	630047	664760	553546	565506	570747	59672.9	171812	74075.3	128324	271025	327440	710175	294028	701106	1.07355e+06	192438	447932	922950	802002	881355	881017	978685	881756
Neg_00079	Negative	(M-H)-	Phenol	Phenols	93.0352	0.80185	0.358074	0.434435	0.121015	0.331478	1.41145	1.54547	8271.49	10150.4	10102.2	10626.5	9163.29	10267.7	14090.3	8090.39	5544.68	7136.94	3598.37	3043.96	15752.2	4971.23	5683.11	32227.1	13731.8	5249.14	9981.49	8283.08	9801.87	2798.03	8043.03	11313.2
Neg_03176	Negative	[M-H]-	Phenylacetic acid + 2O, O-Hex	NA	329.086	3.389	1.89685	4.07999	0.24261	0.00830097	0.721011	4.42555	294786	274760	289187	278892	283160	257274	690747	375460	227018	276864	598513	158770	150503	230053	268905	119961	435970	98304.3	55204.8	52748.4	51406.9	49098.6	38041.9	48083.2
Pos_00977	Positive	M+	Phenylalanyl-Tyrosine	Carboxylic acids and derivatives	328.138	4.11702	0.264115	1.21534	0.0357937	0.00305959	1.3624	2.53146	4517.24	4073.51	4316.61	5510.77	4664.27	4553.84	4332.92	3159.6	2443.02	2566.47	5203.47	2579.41	21454.4	24373.8	21289.3	17470.3	38055.1	15275.9	9798.13	4148.09	8161.03	11645.1	6778.19	13951.3
Neg_00380	Negative	(M-H2O-H)-	Phenyllactic acid	Phenylpropanoic acids	147.045	2.41853	0.28461	1.35699	0.522027	0.107658	0.807346	2.95234	20524.3	12653.4	22127.8	15762.7	19722.1	15541.9	20767.5	18135.2	7627.9	18256.5	51537.2	15381.5	43447.7	26323.3	5718.16	12582.3	107039	53664.6	12366.7	1749.13	30093.1	10212.5	15540.5	14301.6
Neg_00543	Negative	(M-H)-	Phenylpyruvate	Benzene and substituted derivatives	163.04	0.97175	0.125723	3.77408	0.952625	0.0307633	1.00774	3.61745	661574	605752	720418	724144	944672	749585	918912	774572	419126	842401	854886	562403	143679	159316	51662.8	245675	520158	261343	43794.7	53925	53392.5	82484.6	97565.3	50828.6
Neg_02089	Negative	[M-H]-	Phloretin	Linear 1,3-diarylpropanoids	273.075	3.446	1.77595	2.27778	0.000263098	2.484e-05	2.80097	0.535184	75364.8	48682.2	79234.3	70208.3	40911.7	50421.6	20739.7	25511.9	13561.9	24826.9	14639.1	30969.2	46191.9	48131.5	31334.9	69270.5	42437.4	47942	97342.9	85088.1	88300	95064.2	81717.3	85590.2
Neg_06090	Negative	[M-H]-	Phloretin-2'-O-glucoside	NA	435.13	3.431	6.86265	9.17604	2.52985e-05	2.57581e-07	1.94369	0.541034	793351	1.20371e+06	1.31623e+06	1.1312e+06	1.18458e+06	1.16464e+06	576577	601138	566963	665604	523749	561233	731870	678342	869150	880844	563634	779883	1.42466e+06	1.33002e+06	1.38631e+06	1.4367e+06	1.40742e+06	1.33918e+06
Pos_00229	Positive	[M]+	Phosphocholine	Organonitrogen compounds	184.074	12.117	1.34261	1.43979	2.26223e-05	0.0137535	2.80014	3.12394	41025.9	30960.6	33058.6	28304.5	28634.8	34436.9	21493.5	12907	9299.88	9531.76	9219.25	7695.64	20000	61520.3	30265.5	15657.5	46391.2	21486.4	14065.5	14744.4	9914.75	7626.7	8210.75	7961.91
Neg_00576	Negative	(M-H)-	Phthalic acid	Benzene and substituted derivatives	165.019	1.92047	2.28803	2.36605	0.00632511	0.0200914	2.77412	4.50984	112477	126820	214139	85701.7	83144.5	91202.6	39268.8	52404.3	28154.5	80717.7	19421.8	37226.3	107040	67471.4	31337.8	56273	175786	37175	22612.3	15987.2	19425.1	11508.4	22947	12863.5
Pos_00117	Positive	[M+H]+	Phthalic anhydride	Benzofurans	149.022	5.56	0.349832	0.693419	0.284776	0.26635	0.810026	1.3623	14341.2	31683.5	16698.9	16131.4	8479.01	12718.9	20878.6	21783.4	20561.9	19429.6	15822.6	25042.1	34960.3	36677.6	55586.9	19474.1	53158.5	22876.5	29149.8	18139	16761.4	51341.1	14180	33927
Pos_00919	Positive	[M+H]+	Phytosphingosine	Organonitrogen compounds	318.301	1.883	5.93415	3.8518	0.000168692	0.00871737	3.09743	0.572856	681832	713504	451091	589030	669753	716223	432824	258098	49412	51017.3	151938	290453	154528	159220	121361	171754	398011	221719	388164	375427	398500	245667	359833	373596
Neg_03937	Negative	[M-H]-	Pinoresinol	NA	357.134	3.238	1.2205	2.18755	0.0716111	0.062099	0.546435	0.706892	19649.1	38893.3	49774.8	36546.2	22065.6	45103.9	44265.6	72551.3	42609	44300.7	55215.3	129088	121862	39619.1	175644	146133	253109	194165	190834	221785	211334	241253	207954	243211
Pos_02398	Positive	[M+H]+	Plantaginin	Pyridines and derivatives	449.11	2.83	5.76259	0.374963	1.90906e-08	0.584316	4.62147	0.835507	462527	472705	456972	472291	456317	460286	149835	92055.6	69295.4	112736	164261	13595.9	15945.7	40285.7	17240.9	63370.4	28524.4	5304.39	34758.4	13489.9	25507.1	43708.7	44480.8	42328.1
Neg_05086	Negative	(M-H)-	pregnenolone sulfate	Steroids and steroid derivatives	395.191	4.76037	0.0902508	0.0156186	0.793748	0.967291	0.953505	1.00895	32395.9	20320.3	17604.1	15994.9	15321.6	18172.6	21457.7	17456.5	24458	15522.7	31367.7	15389	7022.81	5958.48	6306.62	3277.19	10518.7	7535.59	6336.94	6149.48	5252.08	7456.78	11338.5	3725.11
Neg_09846	Negative	(M-H)-	Procyanidin A2	Flavonoids	575.12	3.85658	3.48355	1.3329	0.00680883	0.0704116	2.53242	0.522544	355844	202260	389630	196840	198142	447796	70309.1	123425	148517	68958.5	64818.9	231008	22116.1	8237.13	69798.1	22361.5	19857.8	15704.5	77473.6	37360.8	51878.4	21478.4	58190.9	56128.3
Neg_09898	Negative	[M-H]-	Procyanidin B1	Flavonoids	577.137	4.094	2.54949	0.0677977	1.34991e-06	0.875539	3.78732	1.07579	95319.3	95679.5	79130.7	120848	103675	102885	10897.4	28100	27592.5	29898	17780.8	43504.5	8741.19	2911.8	29379.6	14242.1	4128.84	1072.85	10279.5	4864.21	10283.9	9364.14	10079.2	11344.7
Neg_09890	Negative	[M-H]-	Procyanidin B2	Flavonoids	577.133	4.404	13.6003	0.34882	7.02051e-09	0.895779	3.64024	1.05546	2.69707e+06	2.7158e+06	2.75842e+06	2.88753e+06	2.91474e+06	2.76597e+06	376423	775713	687786	747918	807832	1.2028e+06	354084	159300	1.17751e+06	587851	82610.3	205810	446554	360306	409650	390411	445239	380116
Neg_14600	Negative	[M-H]-	Procyanidin C1	Flavonoids	865.203	5.597	2.20707	0.005166	3.22576e-09	0.988446	4.45416	1.00652	70675.6	64783.4	66792.2	63970.9	76080.6	69157.6	8102.68	15128.8	15416.5	13383.6	16444.8	23900.2	7228.19	3461.78	28293.1	12558.4	2016.41	3110.95	7618.17	9287.55	9489.4	8961.61	11561	9384.14
Pos_00433	Positive	(M+Na)+	Prolyl-Threonine	Carboxylic acids and derivatives	239.105	7.26973	0.00418277	0.978915	0.945724	0.251885	1.01051	0.0320734	469.257	692.396	1011.79	844.265	800.109	858.708	701.728	690.51	653.592	707.788	1212.27	662.014	668.267	706.907	424.41	717.7	641.768	737.177	99501.8	1031.49	749.5	798.563	18624.4	772.849
Neg_00025	Negative	(M-H)-	Propionic acid	Carboxylic acids and derivatives	73.0312	9.9083	0.650924	0.0119024	7.63616e-08	0.955255	0.369328	0.988851	3250.87	2547.63	2446.97	3142.44	1585.44	3433.68	7402.58	7330.25	7103.93	7836.68	7999	6751.5	4869.55	4422.44	6237.04	1832.87	5262.79	6498.75	2891.18	3105.62	5333.18	5844.87	5232.41	7044.54
Neg_00437	Negative	[M-H]-	Protocatechuic acid	Benzene and substituted derivatives	153.018	7.532	0.616722	1.36735	0.211158	0.00392018	0.802531	1.29228	40533.1	43340.5	41973.7	48134.9	46480	43665	73394.9	64542.3	32892.8	78481.7	38055.4	41750.4	85523.6	94904.4	78303.7	65179.1	84677.4	67541.1	58124.5	57004	63593.8	62976.6	63030.1	63713.6
Neg_09557	Negative	(M-H)-	Protoporphyrin IX	Tetrapyrroles and derivatives	561.256	4.39383	0.565295	1.4407	0.0363691	0.0125425	1.61156	0.514401	9541.55	12637.2	12181.7	20583.6	16990.9	17602.4	6722.45	8985.7	15750.7	9594.12	3866.02	10640.5	15513.8	18457	41911.8	11252.9	36291.9	17459.9	54737	30115.5	28165.3	54096.3	53303.3	53468.9
Neg_00655	Negative	[M-H]-	P-Toluenesulfonic acid	Benzene and substituted derivatives	171.012	0.791	3.35813	1.50938	2.92235e-08	0.00660071	2.98956	1.30575	185946	180498	199198	183825	186710	177042	94077.2	67440.5	40859.1	58600.9	61748.6	49643.4	101033	96863.5	107510	74477.4	115760	81878.6	74510.5	77723	77766.5	74873	66385	71031.8
Neg_01652	Negative	(2M-H)-	Purine	Imidazopyrimidines	239.077	7.47485	0.563187	2.86634	0.288793	0.0265062	1.20097	5.00785	69456.7	58510.7	56174.3	49854.8	64322	57104.3	81987.9	51505.3	34885.4	51466.8	55039.9	21061.2	65993.5	193273	160548	38688.5	231135	17651.2	16174.7	15996.1	27851.2	27669.5	27271	26273.5
Pos_00098	Positive	(2M+H)+	Pyruvaldehyde	Organooxygen compounds	145.049	9.05495	0.684532	0.678065	0.000303869	0.00549666	0.824049	0.822116	29767.2	29231	28822.2	24779.7	24978.2	26291.1	34813	32932.1	34593.7	30940.1	32536.8	33043.3	19175.1	18600.2	26035.8	18764.9	20841.2	22163	25858.9	23058.6	25105.4	25594.5	26894.6	26240.6
Neg_00376	Negative	(M+CH3COO)-	Pyruvate	NA	147.03	10.0477	0.0224743	0.567251	0.954487	0.0758908	1.01559	0.815354	23330.3	19591.5	42297.2	19447.7	19100.9	66091.5	22373.7	31278.9	33742	43179.5	28087.1	28283.6	18574.7	18457.8	25969.6	14569.6	20653	19079.8	19499.4	25346.2	30580.3	20175.1	24580.1	23688.2
Pos_00793	Positive	[M+H]+	Quercetin	Flavonoids	303.05	12.111	0.665229	1.23801	0.000923075	0.00666018	1.48648	0.631595	15997.9	21290	17524.6	16883	18995.7	14414.2	12353.6	11480.7	15054.6	10483.2	9730.47	11605.2	21449.5	13585.7	29828.8	31356.4	29969.6	30815.4	33337.6	36672.8	50130	53035.9	34712.7	40696.7
Neg_09204	Negative	[M-H]-	Quercetin-3-(6''-malonyl)-Glucoside	Flavonoids	549.089	6.696	1.27094	0.169426	0.000830922	0.379711	2.87159	1.18712	27218.3	32344.8	37781.3	31393.1	32594.9	31569.4	4504.56	5598.46	13475.1	6491.24	31306.9	5799.59	5377.4	1905.45	6544.65	5381.76	5844.25	2621.15	4245.12	3673.27	3151.76	4199.44	4341.47	3701.44
Neg_10890	Negative	[M-H]-	Quercetin-3,4'-O-di-beta-glucoside	Flavonoids	625.143	8.248	0.428636	0.425335	0.0651589	0.25894	1.74275	0.794581	1287.79	10832.5	9198.81	9088.35	10796.3	9640.09	3277.2	5201.49	6024.87	3648.57	2343.65	8678.69	14515	8785.89	21002.9	13349.8	16872.5	14330.2	23409.6	22809.2	20316.3	17091.2	22439	5762.5
Neg_06020	Negative	[M-H]-	Quercetin-3-Arabinoside	Flavonoids	433.08	3.929	8.7121	5.50035	0.00379301	0.562078	1.84641	1.31887	2.43019e+06	2.18539e+06	2.2301e+06	2.51204e+06	2.49746e+06	2.27157e+06	319630	1.02954e+06	1.60919e+06	730333	1.92356e+06	2.03867e+06	2.73911e+06	1.31014e+06	2.96245e+06	5.47178e+06	1.38335e+07	2.18533e+06	3.28577e+06	3.42163e+06	4.6633e+06	3.388e+06	3.47311e+06	3.37946e+06
Neg_07310	Negative	[M-H]-	Quercetin-3-Glucuronide	Flavonoids	477.066	6.524	0.395385	5.24727	0.853506	0.0375122	1.09882	0.571716	158974	212889	488508	408518	499423	478936	2164.61	382099	407557	46081.5	109198	1.09805e+06	420612	507993	280451	7126.63	967473	527716	872786	871548	825363	848538	512780	811500
Neg_08039	Negative	[M-H]-	Quercetin-3-O-beta-glucopyranosyl-6'-acetate	Flavonoids	505.099	6.696	1.98102	1.00742	0.000770735	0.031876	2.75194	2.20558	74354.5	70654.9	88175	79888.5	83715.4	82059.3	10937.8	15598.6	33124.9	17910.7	78484.8	17947.1	20281.8	10384.3	28962.1	26309	37599.7	7858.32	12203.3	5863.97	13666.7	7679.95	8818.19	11341.8
Pos_02597	Positive	[M+H]+	Quercetin-3-O-galactoside	Flavonoids	465.101	12.11	1.20833	1.83151	2.29578e-06	0.0120107	1.8187	0.648326	34694.5	34336.4	35387.4	37874.8	38723.9	38699.7	25626.6	21432.1	20780.6	19415.6	14300.9	19254.1	56333.5	44326.4	57937.6	72899.5	100131	60147.4	75425.6	91061.7	119554	98956.5	130773	88518.9
Neg_08044	Negative	[M-H]-	Quercetin-3-O-glucosyl-6''-acetate	Flavonoids	505.1	3.707	1.72125	9.90536	0.437544	0.000439233	1.22344	0.4674	702830	686798	825219	774129	716186	681409	230000	673414	621895	461599	269898	1.32864e+06	634682	242652	1.43172e+06	546532	842679	761134	1.54244e+06	1.47168e+06	1.68151e+06	1.63092e+06	1.64597e+06	1.56836e+06
Neg_07309	Negative	[M-H]-	Quercetin-3-O-glucuronide	Flavonoids	477.065	6.696	1.04255	1.7907	0.321657	0.000118838	1.62405	0.519873	181850	206106	51031	36838.6	38583.7	83371.9	30248.2	44569.7	33428	31621.7	156373	71839	31860.9	28223.2	20619.4	15313.1	44867	32824.8	57875.8	59266.9	50669	54593.8	57182.5	54548.2
Neg_06424	Negative	[M-H]-	Quercetin-3-O-rhamnoside	Flavonoids	447.094	3.725	6.08468	11.2447	0.0478615	0.0467894	2.06353	0.375295	1.31587e+06	1.28584e+06	1.39412e+06	1.2242e+06	1.39166e+06	1.32025e+06	53739.1	732676	768796	2.00286e+06	144361	141425	337658	550333	69646.5	63177.9	277983	4.40584e+06	2.34257e+06	2.40207e+06	2.67171e+06	2.63838e+06	2.71492e+06	2.43079e+06
Neg_10272	Negative	[M-H]-	Quercetin-3-O-vicianoside	Flavonoids	595.132	6.721	0.478642	0.683506	0.00183534	0.672685	2.16049	0.869691	4928.35	6565.35	7078.57	5605.11	7043.78	2989.53	3069.99	3043.69	1360.02	2270.09	2299.94	3790.99	235506	194807	18118.4	15534.4	420672	199308	223237	188887	215962	206265	222680	189326
Pos_02596	Positive	[M+H]+	Quercetin-4'-O-glucoside	Flavonoids	465.101	5.3	0.2566	3.81513	0.726158	0.0536364	0.781998	0.57469	4905.85	6004.72	5578.01	30630.2	8445.89	64101.3	2447.9	30546.1	23389.7	7806.5	7451.76	81383.9	199354	16512.7	413101	341541	360967	203993	420310	505298	516842	525628	558644	145097
Neg_00952	Negative	(M-H)-	Quinate	Organooxygen compounds	191.057	8.39652	11.0622	9.32648	0.00200656	0.0461609	0.831631	1.10329	7.82174e+06	8.26669e+06	7.70297e+06	8.80384e+06	8.27783e+06	8.62002e+06	1.08642e+07	1.02576e+07	8.97499e+06	1.09238e+07	9.50778e+06	8.9849e+06	1.14842e+07	1.16216e+07	1.03546e+07	1.2379e+07	1.33294e+07	1.05926e+07	1.07203e+07	9.96562e+06	1.03041e+07	1.07598e+07	1.04694e+07	1.10113e+07
Neg_08000	Negative	[M-H]-	Raffinose	Organooxygen compounds	503.165	11.557	2.37185	0.967806	0.324209	0.346886	0.729954	0.883879	573938	557520	579197	536370	518350	492185	872793	907326	391428	1.55545e+06	441963	293733	128564	165436	157051	192259	282826	138761	207999	187843	202315	180768	218037	207836
Neg_00424	Negative	[M-H]-	Ribitol	Organooxygen compounds	151.06	5.792	0.775309	0.422096	0.0531279	0.33161	1.14428	1.07334	92446.9	88274	95195.3	90289.8	89178.5	79206.3	89055.1	76200.9	94008	65911.1	68372.7	73636.6	56523.9	65814.8	63797	52254.2	74902.8	54247.9	51924	58667	62076.9	53908.9	63976.8	51873.3
Neg_05656	Negative	(M+CH3COO)-	Rosmarinic Acid	Cinnamic acids and derivatives	419.099	1.32362	0.229177	1.1307	0.807302	0.00663545	1.1423	0.603751	59501.9	63184.3	136415	16553.7	23943.7	19296	20528.4	58440.6	38855.5	132950	6549.55	21843.9	18308.3	16977.4	18771.2	20381.9	21944.2	20907	32196.8	44681.9	39374.2	33522.6	21964.6	22528.4
Neg_10580	Negative	(M-H)-	Rutin	Flavonoids	609.148	6.59768	0.252333	0.462595	0.690942	0.330537	0.923102	0.929659	67403.5	60541.7	64314.5	56864.4	59040.3	58180.9	41549.5	60246.2	119355	60129.2	36523.1	79059.8	59750.7	52097	64159.6	75677.9	61627.6	84292.5	75274.7	67553.8	69891.7	73151.9	72089.6	69727.6
Neg_15148	Negative	[M-H]-	Saikosaponin C	NA	925.507	6.65	0.712489	0.432946	1.27119e-09	0.110252	14.3298	4.95997	5566.96	6652.55	5085.99	5874.16	5763.59	6215.19	867.12	495.656	61.9726	78.5663		541.282	3692.48	4418.71	269.902	113.856	10567.5	1892.59	509.03	546.212	765.274	632.82	384.33	1387.18
Neg_00295	Negative	[M-H]-	Salicylic acid	Benzene and substituted derivatives	137.024	7.124	2.45812	0.743374	6.20771e-07	0.237323	2.92236	1.61491	111889	107327	103260	109379	94480.9	87837.3	35766.6	37464.5	27341.2	55339.2	32963.5	21287.7	19304.8	21583.5	7003.87	51893.2	58433.8	13895.8	16532.9	15468.5	17280.6	18806.4	20233.3	18257
Neg_04061	Negative	[M-H]-	Secoisolariciresinol	Dibenzylbutane lignans	361.166	1.131	0.699332	3.15579	0.383761	0.000100292	0.825609	0.491441	86977.9	96831.9	86230.5	90863.8	92951.9	102187	176516	131691	23218.3	132613	123514	85942.6	113455	92856	90998.9	31849	51701.7	94962.8	162241	157983	171933	156721	172790	146552
Neg_11935	Negative	[M-H]-	Secoisolariciresinol diglucoside	Lignan glycosides	685.274	5.208	0.734478	0.10113	0.139442	0.706247	0.580867	1.30957	18293.1	18939.4	18920.3	18412.6	16804.1	14567.6	12835.7	33285.5	48564	43543.6	671.375	43477.3	1216.67	10809.1	927.183	406.363	1768.27	1084.12	2305.04	1989.77	1361.9	2834.67	1535.37	2352.68
Neg_00457	Negative	(M-H2O-H)-	Shikimate	Organooxygen compounds	155.035	9.00865	1.13105	2.22331	0.100678	0.00229154	0.65817	3.05088	60071.1	53369.8	58585	56679	49780	44885.9	109246	81044.1	30973.1	78927.5	136169	54958.8	69425.9	35462.2	89011.6	32343.1	90845.4	89921.9	23584.3	21019.6	20521.1	22252.1	24357.2	21673.2
Pos_07401	Positive	[M+H]+	Soyasaponin Ba	Prenol lipids	959.517	5.686	0.167992	0.0804598	0.442397	0.53095	1.76471	0.685392	4746.19	5399.75	5538.92	640.386	122.729	366.215	106.129	2245.48	489.521	6571.42	56.5598	58.9095	81.4333	424.426	1254.8	50.067	1205.1	112.328	606.279	1575.76	1653.11	600.171	42.2739	86.4345
Neg_11596	Negative	(M-H)-	Stachyose	Organooxygen compounds	665.219	12.1832	0.118638	0.145468	0.299914	0.137712	0.845404	0.859135	2649.39	2614.83	2819.5	2758.63	2695.23	2281.24	4216.19	3130.02	2318.58	3743.73	3872.91	1430.13	2060.55	1637.02	2426.09	2118.52	1952.12	2281.32	2390.25	2117.14	2418.72	2122.07	3276.34	2196.6
Neg_02246	Negative	[M-H]-	Stearic acid	Fatty acyls	283.262	0.989	1.66648	0.181075	0.368259	0.923603	1.105	0.987851	1.13985e+06	1.14988e+06	914060	1.26929e+06	967626	1.03446e+06	880419	1.02191e+06	1.08016e+06	1.35615e+06	692096	829168	969330	891716	488253	672590	742360	564995	601791	610433	669630	851034	875450	774149
Neg_00161	Negative	(M-H)-	Succinate	Carboxylic acids and derivatives	117.02	9.91032	1.51961	1.16253	1.60137e-08	0.0102672	0.40517	0.666348	16275.7	17543.8	18360.7	18237.7	16103.6	16870.4	38425.1	43528.6	40097.8	48949	40969	43211.6	29132	20267.7	30438.6	19176	21567.3	47960.5	43789.1	42522.5	40200.4	42224.8	43748.2	40449.1
Pos_01079	Positive	(2M+Na)+	Succinylacetone	Keto acids and derivatives	339.107	3.22535	0.435373	0.129295	0.264241	0.775444	1.25185	1.07729	19905.8	39055.4	39947.9	26572	20076.3	28034.3	21451.7	22391.1	11863	21018	37241	24703.6	21392.3	19409.1	5763.74	14341.8	16486.4	32310.5	16062	14467.7	15098.3	30157.6	14043.2	12004.6
Neg_03513	Negative	[M-H]-	Sucrose	Organooxygen compounds	341.109	11.666	10.8182	5.11976	1.22407e-06	1.12516e-05	0.177315	0.410023	282469	279860	295579	278865	281464	288365	1.64788e+06	1.72837e+06	1.57632e+06	2.08562e+06	1.13492e+06	1.4516e+06	158697	95658.4	242981	151861	67649.6	143433	356126	332316	355838	327003	374219	352624
Neg_08113	Negative	[M-H]-	Syringetin-3-O-glucoside	NA	507.115	0.954	3.30831	3.59621	0.00313796	0.00265407	1.91999	0.639607	346102	347168	338889	293427	290500	306531	76349	176425	83074.9	128158	212594	324768	273005	189786	172387	331234	152878	166386	361920	333483	355025	309591	336550	313533
Neg_02643	Negative	[M-H]-	Taxifolin	Flavonoids	303.048	2.073	1.30815	0.555188	0.202496	0.468332	2.35071	1.56308	152301	59745.4	196341	18341.7	30767.3	24028.7	16918.4	42576.6	13172	99483.9	21364.1	11327.5	17730.2	5291.51	30043.6	86434.1	12428.6	12266.5	16236.1	23729	6692.49	36234	8578.83	13575.2
Pos_03196	Positive	[M+H]+	Telmisartan	Benzene and substituted derivatives	515.247	4.897	0.045085	1.06089	0.279402	6.00453e-05	0.744913	0.330814	123.372	167.992	389.914	178.311	212.341	55.6647	124.974	243.54	218.701	256.863	320.868	348.782	5865.24	3869.95	9724.45	518.001	1858.94	5358.15	12251.5	14231.2	14420.3	14433.4	14151.2	12717.8
Neg_10826	Negative	[M-H]-	Thalsimidine	NA	621.275	0.54	5.30732	5.43873	0.0490693	0.00951238	0.399286	0.431263	292210	318035	288903	371773	384012	399928	547612	917880	575301	304613	899523	1.90142e+06	128980	100337	597683	36734.7	82680.4	442596	515979	521349	500445	604818	528885	549324
Neg_00547	Negative	(M-H)-	trans-2-Hydroxycinnamic acid	Cinnamic acids and derivatives	163.04	4.89608	0.221589	0.137168	0.254953	0.501208	0.773148	0.835417	5221.64	7421.32	3161.7	2590.5	4839.45	6629.01	5568.05	5680.75	5180.17	7122.77	10722.9	4351.42	3989	6382.95	2201.35	1817.68	673.475	3658.9	2858.71	3138.47	4038.24	3704.52	3584.64	5087.4
Neg_00538	Negative	[M-H]-	trans-4-Coumaric acid	Cinnamic acids and derivatives	163.039	3.753	0.222926	2.73907	0.850087	0.468868	1.05994	1.27402	162823	142316	134474	133174	116320	144779	139261	133586	238746	237084	13642.7	24412.2	1.48514e+06	1.30303e+06	109045	2.07901e+06	235755	1.67672e+06	839799	956138	952301	999409	795286	864131
Neg_00382	Negative	[M-H]-	trans-Cinnamic acid	Cinnamic acids and derivatives	147.046	7.481	2.885	0.159159	0.000420481	0.953728	1.32779	1.02318	413834	431431	447941	389024	452925	413437	284826	322784	371891	357915	256389	325612	208728	250538	140795	262647	812154	53288.8	287304	258350	275714	280792	303142	283693
Neg_04847	Negative	[M-H]-	trans-piceid	Stilbenes	389.122	3.646	1.59228	0.240758	0.00156357	0.762276	1.76324	0.941475	79173.4	83023.3	106376	65849.8	69431.8	62564.2	45157.2	49522.9	31010	60487.7	35422.6	42923.9	55921.1	38969.2	125427	86063.8	48617.2	50154.3	71402.5	71417.2	77690.5	61186.3	75621.6	73019.9
Neg_02208	Negative	[M-H]-	Trans-Vaccenic acid	Fatty Acyls	281.248	0.987	6.59192	4.22179	0.000127376	0.253031	1.86967	1.98415	1.05487e+06	1.26446e+06	872644	1.47062e+06	1.06234e+06	1.06133e+06	585506	598068	676257	658501	561123	550197	577386	679898	287717	375778	2.1393e+06	244645	314167	400604	391462	387365	273819	402144
Neg_01512	Negative	(M-H)-	Traumatic Acid	Fatty Acyls	227.129	7.31865	2.7408	5.76666	0.0463073	8.12859e-08	0.493929	0.181748	139258	142505	141514	130873	130108	130114	280164	201952	518189	263195	322769	62495.1	55238.9	12027.5	67325.9	127936	7302.42	63290.9	303759	302993	306203	304577	318975	296369
Neg_03514	Negative	(M-H)-	Trehalose	Organooxygen compounds	341.109	9.25722	15.4811	11.5542	2.22062e-09	0.00168551	0.688524	0.824671	5.96815e+06	5.80247e+06	5.72816e+06	5.38842e+06	5.77596e+06	5.93319e+06	8.49482e+06	8.39461e+06	8.66559e+06	8.51813e+06	8.00311e+06	8.17087e+06	5.6027e+06	5.2871e+06	6.58476e+06	4.9062e+06	5.72298e+06	6.34945e+06	6.71043e+06	6.50666e+06	7.00488e+06	7.05683e+06	7.14426e+06	7.35502e+06
Neg_05702	Negative	[M-H]-	Trehalose-6-Phosphate	Organooxygen compounds	421.075	12.043	0.322931	0.320771	0.129116	0.217622	0.842406	1.1953	12900.9	14592.5	14123.8	12938.4	14704	10426.9	20892.7	16876.6	16261.6	15593	10826.1	14144	13189.1	11348.6	15375.7	8824.28	14993.1	7581.65	8686.17	9284.62	12560.2	8838.46	11461.8	8829.46
Pos_00905	Positive	(M+H-2H2O)+	Triflupromazine	Benzothiazines	317.114	9.01655	0.157824	0.0647255	0.0913773	0.623889	1.3996	0.890216	1502.17	1902.48	1830.53	1618.59	1366.24	2854.12	2074.28	1300.3	1282.18	1079.69	1428.95	746.937	1692.8	1167.08	1437.53	1685.66	1607.83	1446.46	694.641	857.718	2020.16	1470.06	2050.78	3058.51
Pos_00076	Positive	[M+H]+	Trigonelline	NA	138.054	5.398	0.24834	3.53289	0.161082	0.16645	0.314741	0.00420049	1094.8	764.965	419.23	1080.41	402.278	530.28	1209.07	2853.42	260.601	6970.62	1962.19	380.574	1424.07	189.202	285.398	1320.04	248.009	1957.58	933159	63862.1	73717.5	65836.7	77156.7	77615.2
Pos_00006	Positive	[M+H]+	Trimethylamine N-oxide	Organonitrogen compounds	76.0778	8.06	0.039341	0.977386	0.691786	0.270863	0.877323	0.0418501	995.27	390.982	1122.83	1721.76	1117.22	886.729	2005.53	1503.74	293.304	2011.02	798.364	494.653	1412.87	960.328	392.897	880.987	1367.43	293.781	108026	3392.73	3460.4	3718.04	4546.37	3696.81
Pos_04134	Positive	(M+NH4)+	UDP-D-Galactose	Pyrimidine nucleotides	584.088	10.8983	0.139774	0.245127	0.0432983	0.000808051	0.810718	1.44158	1459.56	1871.81	1419.23	1466.98	1184.2	1747.29	2176.89	2056.34	1445.61	1978.45	1614.18	2013.69	1752.16	1497.51	1752.23	1538.48	1627.86	2228.74	1094.94	1197.37	1242.19	1142.57	1234.2	1300.94
Neg_09646	Negative	[M-H]-	UDP-D-glucose	Pyrimidine nucleotides	565.051	11.559	1.86131	2.11073	0.0132973	0.00655355	0.736901	1.37296	143485	177656	187138	134905	114081	158445	266975	222193	162985	203030	190893	196575	139650	183598	160481	116149	182611	199668	122406	116156	119796	119169	127745	110087
Neg_10507	Negative	[M-H]-	UDP-N-acetylglucosamine	Pyrimidine nucleotides	606.077	11.205	0.735453	0.768069	0.00293489	0.0323035	1.33865	1.4455	28394.7	28756.5	30264.3	28253.4	33277.7	26264.7	28418.4	23348.6	18295.4	23265.1	19196.4	18362.2	17926.4	28579.6	25556.3	15281.7	31309.9	16789.5	16957.4	15420.7	15860.2	16226	15483.2	13752.6
Neg_08813	Negative	[M-H]-	UDP-xylose	Pyrimidine nucleotides	535.041	11.301	0.0248368	0.607813	0.890392	0.0269474	0.981362	1.85689	9108.62	11581.7	8990.67	10495.5	8057.94	9985.07	13646.5	9654.77	8063.2	9676.75	12642.9	5641.05	8206.18	15448.7	7494.16	5101.29	9059.28	10672.1	7455.85	4778.38	5785.86	1370.78	6057.82	4699.46
Neg_01702	Negative	[M-H]-	Uridine	Pyrimidine nucleotides	243.061	3.914	0.355385	0.746246	0.591223	0.0366904	1.07862	0.620637	106633	104321	95365.5	95924.5	102329	96986.6	118202	95571.7	88521.7	130293	86902.2	38220	10585.9	6892.01	23371.8	9571.28	6276.87	9278.53	14726.3	15376.8	19962.4	21101.3	19147.4	15990
Pos_01847	Positive	(M+H)+	Uridine 5'-diphosphate (UDP)	Pyrimidine nucleotides	405.009	10.9007	0.180714	0.209082	0.0135868	0.0304811	0.769803	1.31723	1800.62	1770.97	1880.93	1737.96	1443.91	1683.41	2568.86	2467.2	1546.73	2482.44	1987.65	2350.3	1880.01	2029.73	2010.5	1620.15	2944.71	2257.17	1455.04	1364.19	1639.09	1515.63	1880.59	1819.03
Neg_03032	Negative	[M-H]-	Uridine 5'-monophosphate	Pyrimidine nucleotides	323.03	11.336	0.630817	0.172392	9.13926e-06	0.37845	0.685806	1.06968	10738.3	9406.4	9919.43	9739.44	10095.4	10304.2	16396.6	15114.7	12745	15287.1	14580.8	13660.3	11520.4	11617.8	12809.7	8391.07	11901	13736.9	11897.9	10936.9	9610.29	10168.2	11023	11782.1
Neg_00618	Negative	[M-H]-	Vanillic acid	Benzene and substituted derivatives	167.035	8.305	0.543732	0.012898	0.00719436	0.961304	1.69615	1.00517	13320.6	12855	11116.5	8450.72	9293.65	8260.17	8298.21	5879	8047.43	7155.48	5754.33	2183.31	10367.5	11028.9	8589.3	7003.51	8242.58	11143.5	10616.6	9886.43	7628.37	11090.4	9905.99	6957.56
Neg_00591	Negative	(M-H2O-H)-	Vanylglycol	Phenols	165.055	5.44742	0.462011	0.637337	0.0886649	0.0160917	0.843214	1.25581	28186.7	26786.7	25210.4	20455.4	22524.9	21923.5	34460.1	30278.3	30802	25820.9	20149.8	30553.9	22352	22381.2	16709.1	23915.5	19264.2	26987	17668.1	15253	18067.5	18204.9	18624	16982.8
Pos_02207	Positive	[M+H]+	Vitexin	Flavonoids	433.114	4.642	18.4106	0.180614	1.91277e-05	0.309079	3.30734	2.14114	5.64121e+06	5.67156e+06	6.09781e+06	5.4354e+06	5.4401e+06	5.74924e+06	2.37532e+06	2.06611e+06	2648.93	454513	2.02375e+06	3.36849e+06	4500.21	779.308	1732.36	456.38	514.055	202.575	522.988	305.467	447.92	1274.89	503.444	767.976
Neg_12201	Negative	[M-H]-	Voacamine	Ibogan-type alkaloids	703.387	1.123	1.03841	1.1487	0.218564	0.247952	0.708225	0.65176	42603.6	48874.4	27830.5	115505	112896	96139	146852	102208	160018	65335	57854.8	94436.5	22275.2	12181.4	75594	12197.4	40779.2	139803	87826	67336.2	40862.7	91155.1	82764.3	94690.6
Pos_02597	Positive	[M+H]+	Quercetin-3-O-galactoside	Flavonoids	465.101	12.11	1.83151	0.0120107	0.648326	56333.5	44326.4	57937.6	72899.5	100131	60147.4	75425.6	91061.7	119554	98956.5	130773	88518.9

## Sheet: Sheet1
Table S1. Detected metabolites of Q. acutissima and Q. wutaishanica between LT and NT
Alignment	ESI Mode	Adduct	Metabolite	Class-HMDB	Class-KEGG	m/z	RT(min)	VIP		P.value		FC		QaL1	QaL2	QaL3	QaL4	QaL5	QaL6	QaN1	QaN2	QaN3	QaN4	QaN5	QaN6	QwL1	QwL2	QwL3	QwL4	QwL5	QwL6	QwN1	QwN2	QwN3	QwN4	QwN5	QwN6
								QaL vs QaN	QwL vs QwN	QaL vs QaN	QwL vs QwN	QaL vs QaN	QwL vs QwN
Neg_02347	Negative	[M-H]-	(-)-Epicatechin	Flavonoids	Flavonoids	289.07	3.868	3.09543	2.415	0.00137216	0.014429	2.10863	0.552994	191194	145525	274691	271706	256118	317159	94170.7	115477	78487.8	90809.5	150287	161450	118004	24313	81575.2	72327.6	68838.3	103780	161674	155171	119770	171359	67248.2	172594
Neg_02430	Negative	[M-H]-	[6]-Gingerol	Phenols	Phenols	293.178	0.573	4.41126	4.21958	0.00367884	0.131494	1.22538	1.26857	1.43847e+06	1.60412e+06	1.44968e+06	1.5465e+06	1.45257e+06	1.44723e+06	1.1786e+06	1.19143e+06	1.03504e+06	1.0919e+06	1.49375e+06	1.30379e+06	2.05339e+06	995323	978123	1.12817e+06	1.21886e+06	1.55753e+06	1.02383e+06	979320	1.08219e+06	1.05179e+06	1.07758e+06	1.03751e+06
Neg_00127	Negative	[M-H]-	1,3 Cyclohexanedione	Organooxygen compounds	---	111.045	9.004	1.20145	2.42165	0.084993	0.00219433	0.660233	3.05182	63798.7	54485.3	63947.6	60338.8	56057	54919.3	116136	90098.4	34447.8	96955.5	140646	57204.2	82788.9	39832.5	111350	41364.8	108851	97175.1	26815.3	28061.6	25960.8	25561.1	25404.7	25925.8
Neg_03244	Negative	(2M-H)-	1-Methylxanthine	Imidazopyrimidines	Imidazopyrimidines	331.093	3.52025	0.0346247	0.143123	0.916516	0.782572	1.03065	0.84392	20351.6	11251.9	24829.7	20210.7	2811.96	23181.3	7491.94	16781.2	24850.4	17065.1	7609.42	25786.7	3525.27	10277.4	23212.4	4965.7	5241.76	6451.61	35471.4	5569.07	4997.72	3561.29	6512.27	7489.18
Neg_02843	Negative	(M-H)-	1-Salicylate glucuronide	Organooxygen compounds	---	313.056	0.844	0.629391	1.47963	0.072954	0.0328136	1.70429	0.645048	27513.9	9080.78	6029.84	27656.6	22955.7	23093.9	8520.71	12202	11390.3	14321.5	8059.14	13763.8	43673.5	77011.7	34501.5	33794.2	15328.6	75796.2	68360.9	64745.6	77809.3	79085.4	74176.4	70062.4
Neg_01331	Negative	[M-H]-	2-Benzothiazolesulfonic acid	NA	---	213.96	0.613	0.631138	1.10437	0.119841	0.16127	0.787123	1.49008	32160.1	30568.9	35583.4	29909.8	27409.7	39756.7	29399.2	43610.7	38188.7	37688	35599.7	63745	99201.3	58420.1	85215.4	29189.6	71906.8	26335.5	67539.7	29522.7	35367.4	35643.2	48000.4	32416.4
Neg_00749	Negative	(M-H)-	2-Dehydro-3-deoxy-D-gluconate	NA	---	177.04	1.98195	1.34576	1.70569	0.251598	0.000556348	1.38984	0.546248	205788	207448	214481	184186	161765	169647	72382	143066	213718	304668	36638.6	52149.1	25525.8	21888.6	40533.7	21340.2	39124.8	34586.4	43153.1	63837.6	65550.3	47154.9	56720.3	58595.7
Neg_01028	Negative	(M+CH3COO)-	2'-Deoxy-D-ribose	Organooxygen compounds	---	193.071	7.97027	1.49998	2.57829	0.00265251	9.01715e-05	1.27208	1.56955	152524	149855	143572	140947	134754	152728	121904	119989	98479.2	94769.6	108926	143295	132979	153520	152442	126773	181001	154601	97251.6	90763.2	106956	103885	93807.7	81588.8
Neg_00239	Negative	[M-H]-	2-Hydroxy-4-methylpentanoic acid	Fatty Acyls	Fatty Acyls	131.071	7.725	0.512502	0.091107	0.390304	0.832188	1.19345	1.13532	66007.5	68127	77910.5	64446.2	64663.3	39162.7	15273.4	56011.7	44295.8	92019	50327.4	60742.7	10294.6	3543.8	1295.14	29073	3655.22	670.145	6476.21	6619.89	6614.5	6990.06	7730.39	8316.17
Neg_00726	Negative	[M-H]-	2-Isopropylmalic acid	Fatty Acyls	Fatty Acyls	175.06	6.171	0.0331029	0.00919155	0.961924	0.925883	0.97929	0.9755	3445.62	4877.6	48530.6	40938.8	18111.5	68926.1	15520	39332.4	21934.9	60973.4	9474.35	41504	975.963	1248.22	659.222	389.701	839.362	1166.09	500.386	850.53	528.38	797.033	952.555	1782.25
Neg_01224	Negative	[M-H]-	2-Naphthalenesulfonic acid	Naphthalenes	---	207.012	0.728	5.37437	0.178726	7.32988e-05	0.886231	1.82087	0.969692	829716	789351	852298	668655	707921	740207	450354	464810	396406	587984	264115	356092	254482	144498	177125	201830	418383	105386	198348	205468	211933	252667	247791	226181
Neg_00320	Negative	(M-H2O-H)-	2-Oxoadipic acid	Keto acids and derivatives	Carboxylic acids	141.017	8.82243	1.92859	1.56573	0.0306168	0.110222	1.26334	0.833828	309033	304841	323384	310577	297294	276252	347428	264405	205865	219662	178228	226126	184523	172543	174384	162365	291013	151698	225801	211275	235745	229314	247079	213808
Pos_02020	Positive	(2M+H)+	3-(3,4-Dimethoxyphenyl)-2-propenoic acid	Cinnamic acids and derivatives	---	417.154	2.79201	0.140484	0.297487	0.745927	0.533818	0.949185	1.154	46698	43594.2	41633.1	36158.2	35160.2	35221.2	68426	45708.5	34319.9	25629.3	34077.5	43070.1	16468.3	35122.9	27472.7	13138.2	36487.4	14617.2	17160.8	16522.2	15574.5	18328.2	27234.7	29362
Pos_00167	Positive	(M+H)+	3-(3-Hydroxyphenyl)propanoic acid	Phenylpropanoic acids	---	167.069	4.05282	0.223017	0.184346	0.108849	0.172968	1.1821	1.15737	6424.73	8970.53	6663.81	7947.69	6351.12	6424.49	6573	5963.14	4930.4	4628.79	7408.9	6687.62	4517.08	5806.68	3876.85	3449.65	4442.21	4279.92	4032.44	3565.97	3789.6	2934.98	3702.47	4761.02
Neg_00441	Negative	(M-H)-	3,4-Dihydroxybenzoate (Protocatechuic acid)	Benzene and substituted derivatives	---	153.019	7.53518	0.163426	0.703308	0.445271	0.00290496	0.893088	1.3936	9469.12	11139.6	10663	10743.8	12927.1	7608.74	14795	13557.5	6841.77	15290.3	8967.55	10587.3	15699.2	20374.4	16753.9	13482.2	18839.6	13450.6	11130.3	12583.6	11450.9	11834.7	12732.8	11019.4
Neg_01075	Negative	[M-H]-	3',5'-Dimethoxy-4'-hydroxyacetophenone	NA	---	195.068	5.571	0.241773	0.365291	0.211661	0.199444	0.893524	1.57119	15926.9	15779.5	13157.1	11627.2	13927.8	10997.9	17141.6	15042.6	17576.6	12092.1	13371.5	15894.1	9549.26	4919.26	8879.59	2506.68	5210.95	9988.64	7620.09	3057.81	9194.99	2406.12	1471.16	2379.29
Pos_01571	Positive	(M+K)+	3alpha-Mannobiose	NA	---	381.079	10.2967	0.128439	0.063571	0.0304381	0.82353	1.11329	1.09836	2579.81	2504.49	2965.69	2845.36	2846.81	2825.98	2751.15	2522.37	2619.92	2492.85	2172.77	2323.09	2343.43	2034.89	3041.02	6112.53	10243.2	2195.33	9005.85	2116.87	2889.58	3902.73	2950.32	2779.42
Neg_02947	Negative	(M+CH3COO)-	3-Deoxy-2-keto-6-phosphogluconic acid	Keto acids and derivatives	---	317.141	0.599133	1.50811	0.141639	0.0116076	0.541745	0.125644	0.776993	5387.02	6706.12	3149.99	1587.88	6980.27	6217.01	2258.03	33760.3	81840	56354.5	22114.6	42668.4	1496.75	1120.68	6244.13	1172.94	1365.26	4094.29	5661.99	894.227	1968.96	1998.22	4807.75	4609.89
Neg_00518	Negative	(M-H)-	3-Hydorxy-3-methylglutaric acid	Fatty Acyls	---	161.045	9.48046	0.0525143	0.219151	0.792065	0.023967	1.02788	1.14488	14219.1	13664	15198.8	14273	14317.7	18756.4	11312.8	15558.3	13395.3	15069	12347.8	20293.3	3809.32	4495.48	4274.43	3892.68	5100.03	4393.66	3785.11	3397.58	3840.33	3877.45	3889.22	3889.98
Pos_00174	Positive	(M+NH4)+	3-Hydroxyanthranilic acid	Benzene and substituted derivatives	Benzene and substituted derivatives	171.076	8.24375	0.17804	0.838576	0.394147	0.00390406	0.770022	3.22145	3411.13	3703.83	6220.87	7129.27	3212.3	2908.45	11380.5	6814.53	2158.94	5336.4	5109.06	3726.67	8338.81	4584.09	7623.95	7951.11	16635.4	13196	2994.12	3840.82	2518.81	3267.17	2761.37	2724.26
Neg_00181	Negative	[M-H]-	3-Hydroxybenzaldehyde	NA	---	121.028	0.953	0.819242	0.544776	0.194157	0.392166	0.892415	1.0582	180935	151169	128949	146444	133072	145991	174159	180682	148326	177322	122384	190566	138558	167076	112819	152753	166138	149118	127273	145351	148726	130129	138082	148148
Neg_01283	Negative	(M+Na-2H)-	3-Hydroxycapric acid	Hydroxy acids and derivatives	---	209.118	2.35835	0.632488	1.10094	0.216957	0.00140739	0.736434	0.595401	20969.3	37032.3	35275.6	30032.5	35657.2	28482.9	38886.2	34586.7	33489.3	32838.2	82700.9	32035.8	22802.3	9771.1	18156.5	14840.8	13991.7	17748	35021.2	22764.2	24263.6	26432.6	28716.9	26238.4
Neg_00539	Negative	[M-H]-	3-Hydroxycinnamic acid	Cinnamic acids and derivatives	Cinnamic acids and derivatives	163.039	3.109	0.571096	0.595527	0.421647	0.81627	1.3898	1.09758	31887.4	20564.3	47389	88072	66905.9	24024.1	29578.8	40999.3	25821.2	83645.7	10817.1	9773.37	330239	462097	37833.9	1.06558e+06	60493.4	748667	236628	458833	392962	425978	450572	499453
Neg_01311	Negative	[M-H]-	3-Indoxyl sulfate	Organic sulfonic acids and derivatives	Organic sulfuric acids and derivatives	212.004	0.634	1.20418	0.718274	0.000223138	0.0113592	0.348288	0.627094	12613.8	12576.6	9265.41	5975.5	9350.85	7596.96	25487.6	28743.4	14568.1	33597.8	35204.1	27144.9	10979.3	8032.96	8150.47	10763.5	9801.55	7447.42	12551	14920.4	11672.1	14971.4	22334	11536.8
Pos_00903	Positive	[M+H]+	3'-methoxy-4',5,7-trihydroxy flavonol	NA	---	317.066	5.613	0.0388727	0.263739	0.910493	0.303913	0.959431	1.75167	9655.16	10996.5	11154.1	7178.46	6999.45	5604.56	5183.44	10800.2	8747	4678.12	1821.88	22539	2619.1	3887.33	2459.18	10597.8	2547.73	649.007	2840.6	2365.51	4049.82	1173.92	980.948	1582.65
Neg_14422	Negative	(M-H)-	3-Methylbutanoyl-CoA	Fatty Acyls	---	850.174	4.91907	0.258046	0.389247	0.0157002	0.0228043	1.81425	1.64466	2449.04	2170.95	1528.63	1726.63	3479.55	2935.73	1429.83	1360.69	970.52	555.406	1463.53	2096.83	4315.31	4522.93	5966.45	5269.39	4347.02	1735.75	3057.18	3493.74	2269.58	2470.66	1798.38	2814.56
Neg_08315	Negative	(2M-H)-	3-Methyluridine	Pyrimidine nucleotides	Pyrimidine nucleosides	515.152	3.40165	0.584359	0.695762	0.460044	0.428336	0.855156	1.379	113528	110297	90708.6	86263.5	69505	94687.5	96602.6	114021	96241.8	196545	108361	48914	35271.2	81011.6	9841.47	8467.86	58957.4	114536	37220.7	39434	34950.9	37960.7	38665.8	35179.8
Neg_00588	Negative	[M-H]-	3-Phenyllactic acid	Phenylpropanoic acids	Phenylpropanoic acids	165.054	2.379	3.0482	7.96345	0.0981412	0.174782	0.686007	3.7024	407356	746950	446595	251009	310833	481025	708688	734225	402052	980076	514899	513911	1.29031e+06	644872	272818	358968	5.0806e+06	1.25661e+06	384548	478968	489960	348024	432544	270926
Neg_05659	Negative	[M-H]-	4-Deoxyphloridzin	NA	---	419.134	2.728	2.9694	3.16872	0.000737718	0.0117646	1.76143	0.41692	296004	298396	323383	215637	207622	232513	187824	140723	151359	123798	179090	110547	93881.5	27662.7	184992	84546.6	21211.7	45266.5	176896	301093	164157	165329	141487	148516
Pos_00103	Positive	[M+H]+	4-Guanidinobutyric acid	Carboxylic acids and derivatives	Carboxylic acids and derivatives	146.092	8.976	0.0912786	0.316491	0.797842	0.175597	0.886664	1.75	10479.4	11196.5	11481.4	9181.1	7780.62	7156.33	29917.3	11456.7	2005.1	3508.32	16764.6	944.422	3379.48	5962.42	5962.91	7738.24	609.877	1366.18	2367.97	1857.01	1777.04	4268.2	2398.09	1628.35
Pos_00204	Positive	[M+H]+	4-Hydroxy-3-methoxycinnamaldehyde	Phenols	Phenols	179.071	5.225	0.961825	0.976237	0.00757637	0.00239969	0.498757	1.52547	9751.57	13844.4	14940.8	13848.8	14413.8	15801.9	41216.6	29385.7	13794.5	27765.8	34277.4	19174.6	33786.7	27022.1	18350.1	26915.8	21977	27082.6	16687.2	16048.2	18889.7	16555.7	18058.7	15456.9
Neg_00297	Negative	[M-H]-	4-Hydroxybenzoic acid	Benzene and substituted derivatives	Benzene and substituted derivatives	137.026	0.785	1.92123	1.03536	0.179214	0.672151	1.45832	1.18121	287755	297182	303212	307988	297689	270684	452691	249147	94231.1	274713	119143	20037.5	456237	199159	150755	1.01983e+06	345909	149626	309438	330911	352443	347492	311338	313754
Pos_00106	Positive	(M+H-H2O)+	4-Hydroxycinnamic acid	Cinnamic acids and derivatives	Cinnamyl alcohols	147.043	2.99678	0.485993	0.173252	0.413304	0.832294	0.785009	1.05967	44283.4	13825.2	25308.8	13136.6	71770.4	42939.7	61312.6	43739.2	30222.3	23536.7	63944.2	46368.3	50144	18603	44602.9	116102	46221.7	77954.5	65064.9	65047.1	40287.4	63817.5	30480.1	69019.3
Neg_00351	Negative	[M-H]-	4-Hydroxyquinoline	Quinolines and derivatives	---	144.046	4.063	1.37775	2.28005	0.0379879	0.0468258	0.167746	0.712259	7706.55	5625.84	6547.58	8205.88	5894.33	7260.28	23553.6	50811.2	8142.08	106170	34463.2	22709.6	158032	159943	222298	123184	53827.1	246003	208427	227927	236057	238564	217005	224456
Neg_00299	Negative	[M-H]-	4-Nitrophenol	Phenols	Benzene and substituted derivatives	138.019	0.909	2.76396	0.885609	1.13355e-07	0.239077	2.22994	1.23642	159928	163145	141903	162117	154036	138067	52132.4	67215.1	60623.9	71244.1	82722.6	78268.8	85354.8	42864.2	48022.2	103037	117868	88068.7	66459.2	55703.8	65314.5	67993.1	68645.2	68320.5
Pos_01112	Positive	(M+H)+	4-O-beta-Galactopyranosyl-D-mannopyranose	NA	---	343.123	9.05022	1.61514	2.22464	0.000795908	0.000304045	0.850356	0.763408	192272	199118	195194	182393	184519	193376	228728	223740	250296	212358	203439	230133	135535	122321	166825	116414	127563	148402	181666	176362	175145	185031	178292	173784
Neg_00827	Negative	[M-H]-	4-Pyridoxic acid	Pyridines and derivatives	Pyridines and derivatives	182.047	0.837	0.400012	3.60754	0.823062	0.00374315	0.940475	0.863922	465974	448542	446902	438702	430232	418929	1.03696e+06	560625	291973	362761	282485	282153	659386	763054	832676	768170	875172	843960	921833	881701	933671	929960	932834	889402
Pos_04041	Positive	[M+H]+	5(S)-5-carboxystrictosidine	NA	---	575.23	5.12	0.640405	0.426942	0.153393	0.29988	0.364045	0.861659	5385.86	5199.76	4483.52	5307.15	6417.94	7324.3	9651.75	10399.3	5084.28	7092.63	47039.3	14453.4	14632.6	25922.7	30271.2	36315	28827.7	14373.2	26731.5	29521.3	31322.2	28473.2	30502.6	27929.3
Neg_01203	Negative	M-	5-Methoxyindoleacetate	Indoles and derivatives	---	205.071	3.87707	2.53745	0.539753	0.00454437	0.663115	0.526658	1.09728	96789.6	106395	99794.9	87625.3	114027	107363	111991	185392	229694	288972	190772	155212	242030	137475	222353	36441.9	142077	180272	102682	155177	144115	172426	141200	159884
Neg_04219	Negative	[M-H]-	5-O-Caffeoylquinic acid methyl ester	NA	---	367.108	8.226	1.6973	0.525613	0.00448707	0.0967138	4.05918	2.27005	78782.6	71716.3	64891.2	61518.1	38202.4	10845.7	2452.59	15806.4	7595.59	11817.1	9479.95	33149.5	10712.3	16126.9	6730.08	2869.53	3066.15	3956.31	5583.01	2753.49	2184.69	2891.75	2220.36	3512.28
Neg_03436	Negative	[M-H]-	6,7-Dihydroxycoumarin-6-glucoside	Coumarins and derivatives	---	339.069	5.074	0.880112	1.10077	0.163122	0.10409	0.648861	1.95707	40988.3	33285.3	31793.4	40479.7	33359.4	38021.7	42745	61553.4	51281.8	115938	38367	25977.5	23096.4	36767.2	13970.8	24092.1	82425.8	38898.1	16076.7	17501.2	21674.3	16216	22799	17762.4
Neg_01951	Negative	[M-H]-	Abscisic acid	Prenol lipids	Prenol lipids	263.129	2.38	0.165495	0.492235	0.504245	0.300598	1.20839	2.18227	6692.46	12626.3	10240.4	7762.86	2087.35	6764.02	10910.2	5958.33	7709.39	5305.6	6667.8	1659.19	4418.63	22115.6	1469.9	1367.19	27814.4	2041.17	6578.02	5162.68	2890.49	6181.01	3623.41	2704.41
Neg_00794	Negative	[M-H]-	Acamprosate	Organic sulfonic acids and derivatives	Organic sulfonic acids and derivatives	180.035	0.776	2.32245	0.455912	1.20815e-05	0.504305	0.370408	1.1456	36232.8	43393.9	34135.7	28852.4	32704.8	44130.8	97026	106283	93222.6	92962.9	74100.1	128860	71117.8	75374.6	80564.9	30425.4	45033.2	26942.1	39731.3	48583.6	47000.5	45382.8	60184.1	46703
Neg_00678	Negative	[M-H]-	Acetylleucine	Carboxylic acids and derivatives	---	172.098	8.313	0.549564	0.122267	0.00187856	0.365678	2.6579	1.29413	8908.87	8172.46	7469.87	5807.79	5284.19	3267.17	3467.42	2155.27	3322.86	2584.35	2695.59	414.04	2004.52	1057.88	3075.72	779.402	1426.27	1347.46	1833.47	1498.18	529.355	1419.84	870.824	1336.93
Neg_01219	Negative	[M-H]-	AcetylPhenylalanine	Carboxylic acids and derivatives	Carboxylic acids and derivatives	206.082	8.03	0.353987	0.85414	0.281325	0.03523	1.12383	1.75642	41962.1	41016.1	40710.1	34861.1	30501.2	31278	30620.2	34293	33740.1	27283.9	25139	44974.9	18226.7	14809.3	37564	20275.6	17461.5	13610.9	11967	12574.6	11560	11776.3	11177.7	10374.3
Pos_00552	Positive	[M+H]+	Adenosine	Purine nucleosides	Purine nucleosides	268.105	3.995	0.126312	2.0211	0.599213	0.00110778	1.05307	0.166092	153628	159560	118183	157819	153632	99061.7	51350.3	65556.4	142224	74191.7	157207	71127.1	8140.28	3240.98	9107.99	15803.8	2699.92	5152.69	29060.7	62523.8	21252.3	57385.2	65017.3	30551.1
Neg_03658	Negative	(M-H)-	Adenosine monophosphate (AMP)	Purine nucleosides	---	346.055	11.0441	0.123657	0.364683	0.19174	0.0206345	0.861933	0.543951	2122.84	2546.36	2426.25	3683.95	2560.2	2167.98	2758.07	3094.42	2304.68	3591.41	3309.27	2933.79	1060.86	1770.21	2815.1	1477.82	1882.63	1757.22	3456.82	3433.02	2119.91	3575.02	5278.15	1925.36
Pos_00758	Positive	(M+NH4)+	all cis-(6,9,12)-Linolenic acid	NA	---	296.258	0.857217	0.624131	0.570353	0.0235262	0.183645	1.20851	1.20985	39457	37192.9	35118.1	39350.7	33184	39233.8	38444.5	33210.4	25107.8	34379	27019.7	26807.5	46887.5	41268.8	18783.5	33104.3	30245.6	30323.3	29534.3	24820.1	27982.2	29668.8	26318.2	27492.6
Neg_03769	Negative	(2M-H)-	Allantoate	Carboxylic acids and derivatives	Carboxylic acids and derivatives	351.11	7.8145	0.280162	0.651743	0.0122539	0.012626	1.33499	2.90175	5288.2	4655.06	4761.84	4345.36	4840.32	5082.72	5159.36	3953.28	3382.69	2982.25	2507.33	3718.23	6748.56	13714.8	4947.6	5694.13	7175.06	3080.65	2425.83	2076	2460.41	2469.55	2201.27	2620.65
Neg_00128	Negative	(M-H2O-H)-	alpha-Ketocaproic acid	Keto acids and derivatives	---	111.046	9.00865	0.612427	1.01542	0.0451615	0.00507395	0.602101	3.06091	12864.5	11049	6151.44	10955.2	11245.3	10645.6	23692.1	17743.7	7466.28	18130.2	26044.7	11408.7	17191.5	8085.6	16680.7	5130.41	20141.1	22004.1	5223.64	5430.7	5230.61	5355.6	2379.43	5532.66
Pos_00077	Positive	(M+H)+	Anthranilic acid (Vitamin L1)	Benzene and substituted derivatives	---	138.054	7.32325	0.170209	0.28709	0.251269	0.544864	1.47138	0.528474	3092.49	2295.27	4176.53	2066.46	2353.09	2210.74	2050.16	1358.06	741.973	1186.33	4832.18	837.703	1483.59	2866.14	2080.71	3851.09	5965.02	4598.11	31048.2	793.645	1951.88	1806.15	2185.64	1657.62
Neg_10231	Negative	[M-H]-	Apigenin-6-C-glucoside-7-O-glucoside	NA	---	593.161	11.56	0.463383	0.421857	0.267111	0.00167469	0.575729	0.62735	8512.26	9572.36	10005.5	8712.59	9183.79	9059.9	11698.7	20644.9	7442.35	42486.5	5589.56	7749.62	2428.28	1592.08	3347.57	3543.41	3519.28	2009.41	3976.2	3777.64	4551.68	4798.22	4673.26	4428.52
Neg_05950	Negative	[M-H]-	Apigenin-7-O-glucoside	Flavonoids	---	431.097	3.465	2.88781	1.37893	0.190575	0.0258741	1.30487	1.34768	1.10683e+06	983369	907460	850210	878260	931976	1.17192e+06	861703	98426	506576	790903	906609	98407.4	79356.9	84674.6	81459.6	62718	101041	76805.9	62229.1	42250	47326.3	72577.1	75501.7
Neg_05954	Negative	[M-H]-	Apigenin-8-C-glucoside	Flavonoids	---	431.101	10.196	0.365187	0.450458	0.0867998	0.0617625	1.31775	0.682983	12203.7	6886.96	12471.7	15091.7	10717.3	11076.3	11183.3	9987.77	7228.26	9686.27	4763.51	9093.74	5899.26	3742.55	8456.29	4604.21	5096.59	7086.73	9453.56	6716.45	7912.06	7785.09	13289.1	5922.11
Pos_04086	Positive	[M+H]+	Apigenin-8-C-glucoside-2'-rhamnoside	NA	---	579.181	3.975	1.82203	1.15076	0.0395195	0.0852107	0.521221	1.78948	84168.7	80622.3	57541.1	42020.1	81464.7	38400.8	114241	120976	98635	38637.6	154612	210049	75504	33673.9	31545	27132.5	22852.9	64153.8	27026.9	10446.4	24668.8	33514.3	34005.5	12760.5
Neg_02063	Negative	[M-H]-	Arbutin	Organooxygen compounds	Organooxygen compounds	271.085	3.804	0.0137609	0.0941326	0.999551	0.896718	0.999903	1.0185	212125	200762	146768	134164	118186	130228	58880.2	146566	170350	194611	185710	186207	92645.6	79669.2	88895	57746.1	52784.9	121388	75457.5	100837	82552.1	81865.1	68991.6	74467.2
Pos_02395	Positive	(M+H)+	Astragalin	Flavonoids	Flavonoids	449.108	3.81344	3.9824	1.17768	0.0393306	0.654651	0.878466	1.0158	2.06791e+06	2.06168e+06	2.03026e+06	2.11222e+06	2.0898e+06	2.01985e+06	2.24115e+06	2.49504e+06	2.22091e+06	2.73098e+06	1.89363e+06	2.51299e+06	4.5882e+06	4.29321e+06	4.71141e+06	4.9916e+06	4.41724e+06	4.39678e+06	4.92094e+06	4.62515e+06	4.48821e+06	4.52009e+06	4.10448e+06	4.31329e+06
Neg_00590	Negative	(M-H)-	Atrolactic acid	Phenols	---	165.055	2.41124	0.553231	4.27754	0.491875	0.192958	0.895714	4.26201	172062	160640	93514.5	124436	145646	106888	183100	169058	102458	209609	118008	114467	247046	264490	71628.5	81809.6	1.57051e+06	311838	84549.3	107159	111016	99916.1	104560	90481.6
Neg_00870	Negative	(M+CH3COO)-	Barbituric acid	Diazines	---	187.036	7.36195	0.975434	1.03173	1.9185e-06	0.00927128	1.79535	2.18612	26261.6	22986.5	26394.7	24080.3	24499.6	21408.9	11132.9	13788.2	14644.8	14497.6	11318.7	15734	16421.2	32572	25632.9	14356.1	22456.1	9840.51	10794.6	7978.43	9311.53	8520.42	10244.8	8627.06
Pos_00034	Positive	[M+H]+	Benzamidine	Benzene and substituted derivatives	---	121.076	2.231	5.7929	1.42937	0.000260075	0.540236	1.63566	0.888505	1.12244e+06	1.07953e+06	1.09666e+06	1.04177e+06	1.03462e+06	1.01183e+06	850825	611243	638096	630940	821676	351964	337619	686902	501318	584738	894675	620777	373154	781772	812323	903341	414874	795582
Pos_00024	Positive	(M+H)+	Betaine	Carboxylic acids and derivatives	Carboxylic acids and derivatives	118.086	9.61937	0.882965	1.04305	0.425807	0.37416	0.780362	1.15805	202508	112808	49325.5	66413.6	70405.1	170629	52344.8	144438	68524.2	205381	214977	175589	208004	204986	177314	157993	263409	186726	187313	221314	191864	189329	196496	48550.9
Neg_05970	Negative	(M+CH3COO)-	Biocytin	Carboxylic acids and derivatives	Carboxylic acids and derivatives	431.191	6.32187	0.898788	1.37279	0.00103924	0.0246518	1.98775	5.2634	23287.9	21253.4	20548.4	21683.3	22070.2	18973.2	5477.73	7636.07	13655.3	10859.5	20102.3	6570.97	17905.2	37745.5	33622.3	8242.48	55526.2	5371.37	3015.67	3437.27	7640.96	2569.89	12519.5	913.791
Neg_06714	Negative	[M-H]-	Boswellic acid, alpha	NA	---	455.354	0.992	5.84082	8.36279	0.00388128	0.118213	1.73365	1.37059	1.10472e+06	1.16854e+06	978348	1.29315e+06	1.11497e+06	1.17049e+06	679760	645414	225293	503910	1.13284e+06	752571	5.11444e+06	5.93225e+06	3.02873e+06	1.8782e+06	3.76633e+06	3.99946e+06	2.60157e+06	3.64308e+06	2.93059e+06	3.13607e+06	2.14343e+06	2.85118e+06
Pos_00417	Positive	[M+H]+	Butyryl carnitine	Fatty Acyls	---	232.154	6.311	0.792412	0.0150303	0.000105903	0.943538	0.28378	0.975791	2800.23	3783.83	3317.69	1692.04	2415.62	4050.83	15127.8	10962.2	7435.82	7889.98	12357.2	9868.74	3273.62	6991.27	628.826	4488.7	10300.3	2926.29	7564.93	5771.27	2293.27	5310.95	5829	2549.32
Neg_00772	Negative	[M-H]-	Caffeic acid	Cinnamic acids and derivatives	Cinnamic acids and derivatives	179.035	5.32	0.0500229	1.36823	0.666257	0.301771	0.934023	8.26441	2056.04	2825.11	3368.15	3502.07	3124.21	2900.97	2967.97	3418.11	3396.1	4922.3	1963.69	2364.07	9709.06	9085.59	2759.22	10468.2	234409	13081.1	5680.97	10792.6	3547.56	4410.72	6172.63	3216.71
Pos_00144	Positive	[M+H]+	Carnitine	Organonitrogen compounds	Organonitrogen compounds	162.111	8.947	0.0976372	1.4259	0.836077	0.228588	1.11811	0.0654558	13226.7	36984.3	10841.4	7881.16	10105.7	7970.8	11405.3	8227.66	4600.89	9072.62	40307.6	4205.02	3592.23	2144.63	1174.89	1161.17	3894.87	4731.22	197216	19017.2	9803.5	9524.41	10448.4	9109.4
Pos_00722	Positive	(M+H)+	Catechin	Flavonoids	Flavonoids	291.085	2.35132	1.72013	7.17881	1.30799e-05	0.54853	3.42965	1.22042	34448.8	50630.7	40011.1	55986	48833.9	60746.3	7488.84	13193.5	12764.8	17683.9	19209.3	14407.8	1.19999e+07	4.95667e+06	2.28361e+07	1.74556e+07	4.23928e+06	4.60273e+06	9.76546e+06	8.95551e+06	9.52905e+06	8.03282e+06	9.25882e+06	8.61225e+06
Neg_03811	Negative	(M-H)-	Chlorogenic acid	Organooxygen compounds	Organooxygen compounds	353.087	6.29698	0.679004	3.31821	0.0149388	0.125214	1.37589	5.85602	30723.5	23318	28747.9	25548.8	25709.7	25323.1	27145.3	19176.6	14615.8	13921.2	24508.6	16463.3	53832.7	259365	101853	67804.6	688028	60102.8	34829.1	32722.5	33007.8	32953.2	54300	22396.2
Neg_06968	Negative	(M-H)-	Cholesterol sulfate	Steroids and steroid derivatives	Steroids and steroid derivatives	465.304	0.586033	0.137612	0.0457536	0.510418	0.912234	0.898508	1.03993	6454.85	8141.92	7093.45	13093.3	8658.19	8552.08	6759.18	8378.06	13004.3	11413.5	11350.2	6961.52	12094.8	12795.1	3929.03	2568.21	15870.6	2976.06	5695.43	10250.9	7608.61	13893.9	2987.74	7868.62
Pos_00018	Positive	[M]+	Choline	Organonitrogen compounds	Organonitrogen compounds	104.108	7.164	1.92855	1.29564	0.335196	0.568206	0.751258	1.17253	221548	243192	482482	212392	792506	447119	467574	435327	538679	611147	913639	227262	704494	169176	506237	484587	347891	466154	471631	517510	541248	522273	121620	110120
Neg_01818	Negative	[M-H]-	cis-9-Palmitoleic acid	Fatty Acyls	---	253.217	1.046	4.8271	3.30076	8.41054e-06	0.314751	2.80463	2.15874	410691	453137	341681	467077	412263	416127	171492	127491	115336	73788	266432	137193	332993	191999	232080	106361	1.59379e+06	266039	201769	194730	221631	241090	199926	202360
Neg_00691	Negative	(M-H)-	cis-Aconitate	Carboxylic acids and derivatives	Carboxylic acids and derivatives	173.009	11.3351	0.667518	0.396661	0.0383214	0.253406	0.690883	0.833403	23393.6	15111.7	22692.1	15931.5	14344.3	14879.8	18130.6	26746.7	30910.3	33214.5	16040.6	28895.1	19533.1	17414.2	15918.6	9039.53	10531.1	24133.2	20964.3	16702.4	19392.9	24930	17224.2	16660.2
Neg_00211	Negative	[M-H]-	Citraconic acid	Fatty Acyls	Fatty Acyls	129.019	11.345	1.44909	0.960194	0.00344613	0.0276675	0.592473	0.810074	42063.9	44922.3	42781.3	40693.1	43520.2	40929.1	45229.4	72019.5	89177.5	88756.1	52991.6	82072.9	48563.5	40830.5	54456.2	35604.4	37584.6	57791.3	49069.6	55137.1	54801.4	59717.4	60871.1	59669.3
Neg_00377	Negative	[M-H]-	Citramalic acid	Fatty Acyls	Fatty Acyls	147.03	9.888	0.522311	1.5392	0.587158	0.0208305	0.923343	0.683261	208692	199251	202245	213409	198885	192330	165462	218597	322507	273947	118775	216381	64895.9	53961.4	40345.6	42189.6	41891.5	99567.7	77529.1	86954.9	86168.9	76521.2	92919.3	81693.7
Neg_00937	Negative	[M-H]-	Citrate	Carboxylic acids and derivatives	Carboxylic acids and derivatives	191.02	11.993	3.76191	12.2265	0.126261	0.00116987	1.08687	0.748364	4.17985e+06	4.1557e+06	4.17979e+06	4.02835e+06	4.06101e+06	4.05692e+06	3.11899e+06	3.89156e+06	3.6865e+06	4.46349e+06	3.43783e+06	4.0922e+06	3.96435e+06	4.89495e+06	3.64166e+06	3.33616e+06	3.23537e+06	4.73201e+06	5.13161e+06	5.08316e+06	5.31647e+06	5.25995e+06	5.46235e+06	5.55516e+06
Neg_00756	Negative	[M-H]-	Coniferyl aldehyde	Phenols	Phenols	177.055	0.901	0.47055	1.18262	0.126898	0.00394699	1.10555	1.53003	61811.8	55394.8	52280.8	46866.8	53534.7	52375.3	45963.7	48577.5	41418	54992.8	55769	44775.9	43077.9	36860.8	51444.6	36568	37863	26998.4	25297.8	25394.9	27242.8	20586.7	22751.4	30888.3
Neg_11404	Negative	(M-H)-	Coproporphyrin III	Tetrapyrroles and derivatives	Tetrapyrroles and derivatives	653.247	4.55071	0.343571	0.000702668	0.403967	0.986685	0.770102	1.00346	17020.4	15086.8	16097.7	15323.3	15884.4	14639	11691.8	19018.8	41568.6	16681.6	4485.12	28682.9	5139.69	6834.83	6046.67	4788.13	2811.01	11608.7	7068.67	5927.47	6586.71	5188.21	6778.9	5550.49
Pos_00112	Positive	[M+H-H2O]+	Coumaric acid	NA	---	147.044	5.238	0.693478	0.356154	0.0159073	0.45788	0.446593	1.23098	4894.45	8211.62	6841.57	9612.5	4127.98	3631.88	13054.8	14002.6	5375.54	19004.7	22180.2	9948.23	24082.9	33462.2	14119.6	36634.6	14098.2	7154.44	18609.7	21718.9	20762.4	17162.4	7569.92	19419.9
Neg_03393	Negative	[M-H]-	Coumaroyl quinic acid	NA	---	337.095	4.209	8.485	15.5172	0.00762042	0.307342	1.61053	1.44966	2.98236e+06	2.87801e+06	2.99851e+06	2.75453e+06	2.67679e+06	2.65951e+06	2.27192e+06	1.68491e+06	1.12532e+06	603922	2.65931e+06	2.17889e+06	1.80456e+07	3.14297e+07	2.44394e+07	2.96935e+07	2.00175e+06	3.52668e+06	1.26007e+07	1.23623e+07	1.29614e+07	1.21345e+07	1.3388e+07	1.18372e+07
Pos_00063	Positive	[M+H]+	Creatine	Carboxylic acids and derivatives	Carboxylic acids and derivatives	132.076	8.682	0.237987	0.219951	0.534287	0.164782	1.51888	2.63479	13871.6	8836.59	4526.52	10074.6	12001.1	4782.28	1614.74	1726.83	239.14	3230.05	28467	335.691	848.942	283.292	566.039	428.458	2345.94	3411.13	443.572	1238.63	158.089	211.381	330.505	610.009
Neg_02277	Negative	[M-2H]-	Cyanidin	Flavonoids	Flavonoids	285.042	6.858	0.358603	0.691605	0.235023	0.0194076	0.653607	0.614464	1266.66	7388.6	8968.47	8087.5	8274.03	7302.71	2482.34	10218.3	15643	7807.82	6653.23	20364.7	13007.1	11096.2	4499.99	1582.87	8484.24	12357.7	13664.1	13825	15350.3	13501.5	14285.4	12418.6
Neg_10583	Negative	[M-2H]-	Cyanidin-3,5-di-O-glucoside	Flavonoids	---	609.152	6.599	0.446001	1.51285	0.661151	0.138084	1.06093	0.886492	297110	281040	286072	257146	259853	269256	189576	267337	352898	278420	133440	334015	271474	238951	279889	312501	230883	377826	325191	327950	329205	325853	325906	296563
Pos_02392	Positive	[M]+	Cyanidin-3-glucoside	Flavonoids	---	449.107	5.49	1.72283	1.54856	0.26225	0.251463	0.560516	0.705872	111773	118381	111816	112097	132331	103342	26806.9	143009	550260	264343	108248	137878	210817	157859	57511.4	74408.3	24628.4	187600	214588	225502	151310	136839	218568	63041.6
Pos_02041	Positive	[M]+	Cyanidin-3-O-alpha-arabinopyranoside	NA	---	419.097	3.069	1.91541	2.63254	0.477423	0.517622	1.32839	1.33817	588278	857973	604440	464179	949765	852223	227330	298346	381031	307862	1.67528e+06	359844	779951	167295	661505	2.6511e+06	1.06139e+06	646910	906130	872776	907694	98749.8	844699	829893
Pos_02042	Positive	[M]+	Cyanidin-3-O-alpha-arabinoside	Flavonoids	---	419.099	3	1.42356	1.31484	0.595034	0.736289	1.24548	1.14145	826212	844019	604447	514375	393613	880559	227404	299658	381602	311727	1.68214e+06	359844	779951	278674	489651	2.6511e+06	1.06139e+06	627856	870818	872776	907694	833037	844699	829893
Pos_02396	Positive	[M]+	Cyanidin-3-O-galactoside	Flavonoids	---	449.109	3.791	7.82102	1.34458	0.171299	0.878901	0.905349	0.992917	1.47527e+07	1.53503e+07	1.47503e+07	1.49284e+07	1.51491e+07	1.45034e+07	1.5294e+07	1.77111e+07	1.56446e+07	1.906e+07	1.22953e+07	1.87793e+07	3.47134e+07	3.02043e+07	3.3553e+07	4.13027e+07	3.45565e+07	3.23031e+07	3.55908e+07	3.39456e+07	3.57904e+07	3.44987e+07	3.4599e+07	3.36827e+07
Pos_02206	Positive	[M]+	Cyanidin-3-O-rhamnoside	Flavonoids	---	433.114	2.74	3.13193	1.8416	7.24498e-07	0.0269208	3.08698	0.770962	151562	173275	177089	162456	171235	136587	72625.6	57321.9	62107.9	34406.8	23540.9	64933.2	148503	88621.2	105454	188098	112259	146410	162380	170900	177555	177072	173181	162756
Neg_00752	Negative	[M-H]-	D(-)-Gulono-gamma-lactone	NA	---	177.041	3.396	1.45385	1.17426	0.0233818	0.210863	0.759838	1.24592	99841.4	117807	118324	106610	123737	109958	159045	141794	189291	168004	133562	98331.5	114833	153783	95974.6	106318	208925	101614	78853.6	88691.1	108704	106988	121376	122590
Neg_00781	Negative	(M-H)-	D-(+)-Galactose	Organooxygen compounds	Organooxygen compounds	179.056	7.09908	0.716174	2.78319	0.569848	0.0194189	0.875976	0.669442	218515	213753	207533	256771	234006	237114	481237	320178	129787	297022	150834	182276	200313	142636	115920	186599	108429	280259	197097	227298	297854	270391	264470	287694
Neg_07994	Negative	[M-H]-	D-(+)-Melezitose	Organooxygen compounds	Organooxygen compounds	503.162	10.997	0.2145	1.23257	0.518491	0.105017	1.04405	1.86376	58203	59175.4	60040.2	57925.5	56687.1	53869.6	52324.7	52300.9	71231.3	46664.8	50872.1	57913.1	44389.6	49980.2	103751	24231.8	52891.7	15996.4	29222.2	28147.5	26862.6	24973.4	26113	20946.6
Pos_01310	Positive	(M+NH4)+	D-(+)-Melibiose	Organooxygen compounds	---	360.15	11.5212	0.980262	0.439298	1.1455e-06	0.00616981	0.26298	0.518814	4104.2	3873.56	3764.91	3770.39	3695.09	3990.26	16608.7	15712.6	14504.2	17772.8	10858.9	12756.3	3433.84	1403.9	2429.92	2201.32	1344.65	1572.35	3444.01	3384.32	4017.52	3382.88	3487.05	6157.88
Neg_00244	Negative	[M-H]-	D-aspartate	Carboxylic acids and derivatives	Carboxylic acids and derivatives	132.031	10.325	1.39266	2.15521	0.00490242	0.00561196	1.26282	1.67745	137032	132464	135778	130996	138582	117404	137369	108797	94460.9	92017.8	97721.5	97002.6	99823.3	137323	162499	89541.5	114824	77526.7	71868.3	60691.9	68912.7	64276.3	70058	70486
Neg_10226	Negative	[M-H]-	Datiscetin-3-O-rutinoside	NA	---	593.151	7.395	1.96851	0.357338	8.39999e-05	0.190963	3.18554	1.98644	69913.1	85562.4	64535	63546.7	62780.2	62068.9	23296.4	23942.5	4580.34	3439.06	27855.9	45092	2747.87	6350.45	3954.36	3247.2	11107	561.528	1893.02	555.965	4634.54	1694.2	1059.58	4242.32
Neg_00684	Negative	[M-H]-	Dehydroascorbic acid	Lactones	Lactones	173.008	3.126	11.5138	4.12551	0.00122632	0.645777	0.860467	1.16534	1.06697e+07	1.0639e+07	1.00389e+07	1.11729e+07	1.1254e+07	1.06993e+07	1.29953e+07	1.23069e+07	1.28985e+07	1.084e+07	1.28029e+07	1.30854e+07	3.24559e+06	3.58441e+06	1.26289e+07	1.88373e+06	8.78517e+06	3.98184e+06	5.08614e+06	4.65269e+06	4.94422e+06	4.69857e+06	5.73115e+06	4.15737e+06
Pos_00898	Positive	[M+H]+	Dehydrophytosphingosine	Organonitrogen compounds	---	316.287	3.649	0.857588	3.0258	0.200586	0.000501629	1.20757	2.03357	97718.9	111126	100559	134239	117167	126833	130120	89215.7	72698.5	66520.1	139879	71007.5	146494	175035	130795	193503	181244	106254	86974.9	91523.6	67687.7	84657.2	86057.2	42057.8
Neg_02605	Negative	[M-2H]-	Delphinidin	Flavonoids	Flavonoids	301.036	2.658	2.02487	3.86165	0.115828	0.00934404	1.51115	1.99666	272014	282625	210450	262450	345256	247542	237249	147247	94720.1	162675	388549	41818.1	304038	219172	211641	470759	376108	263689	131699	196116	179955	220828	49595.1	146052
Pos_00104	Positive	[M+H]+	Deoxycarnitine	Fatty Acyls	Fatty Acyls	146.117	9.691	0.194787	1.05122	0.0212901	0.28229	1.92942	0.0623305	1068.88	1163.95	1466.82	1947.04	1474.7	577.155	751.826	532.862	1187.52	255.793	671.104	590.965	869.301	923.51	1326.15	378.391	897.342	5171.9	130954	7569.62	2863.18	3679.35	6643.73	1771.41
Neg_11944	Negative	(M-H)-	Dephosphocoenzyme A (Dephospho-CoA)	Purine nucleosides	---	686.137	2.94973	0.473974	0.0827489	0.00640616	0.751381	1.70726	1.10591	7906.71	10196	9700.9	6529.74	7853.33	4991.54	5606.11	5424.05	3164.62	5328.51	2773.15	5337.52	6850.54	11952.7	3186.27	5011.6	2758.35	1870.98	4642.48	5313.48	4565.49	4656.69	5781.34	3641.88
Neg_01892	Negative	(M+CH3COO)-	D-Erythrose 4-phosphate	Organooxygen compounds	---	259.022	11.816	0.30345	0.270576	0.358633	0.176338	1.22578	1.1377	17832.8	19716.1	17668.4	17627.3	17483.7	16312	27296.3	18015.5	12546.1	15837.8	2390.09	10912.3	10388.1	11638.3	9804.06	7207.41	13312.2	9903.87	8629.35	9519.41	9408.04	9583.57	9349.81	8228.76
Neg_00788	Negative	[M-H]-	D-Fructose	Organooxygen compounds	Organooxygen compounds	179.057	10.034	3.51696	1.22979	0.0700577	0.540037	0.89688	0.966862	2.24071e+06	2.17802e+06	2.21929e+06	2.06533e+06	2.06104e+06	2.05599e+06	2.01258e+06	2.29908e+06	2.76711e+06	2.66829e+06	2.331e+06	2.21638e+06	1.57717e+06	1.42078e+06	2.02134e+06	1.60535e+06	1.51993e+06	1.70715e+06	1.67589e+06	1.63618e+06	1.69204e+06	1.69729e+06	1.81449e+06	1.67349e+06
Neg_01894	Negative	[M-H]-	D-Glucose 6-phosphate	Organooxygen compounds	Organooxygen compounds	259.024	11.826	0.0775119	0.843743	0.866204	0.0544773	0.978816	1.24984	75470.4	76237.6	71474.9	70116.8	66068.8	62702.6	109898	78280.6	54025.5	70970.3	64057.5	53973.7	43753.5	50504.9	39857.2	33972.5	62630.6	42489.6	34683.2	36405	39256.1	37558.7	38011.7	32680.4
Neg_01015	Negative	[M-H]-	D-Glucuronic acid	Organooxygen compounds	Furofurans	193.034	9.878	1.05619	1.9201	0.00394431	0.000729416	1.5153	2.10538	48988.7	45278.6	49744.2	44695.6	43589.2	42573.8	37174.6	34960.9	23813.3	43555.5	17739.3	24152.7	53703.2	73328.3	56599.9	78625.2	72750.5	35203.1	28832.2	32994.1	25361.3	28532	28939.6	31181
Neg_10635	Negative	[M-H]-	Dihydrohesperetin-7-O-neohesperidoside	NA	---	611.201	6.613	0.0200558	0.382956	0.837211	0.23043	0.945188	0.662106	766.334	2014.99	485.657	464.552	870.712	1406.67	515.384	980.457	1272.13	1373.72	1163.42	1052.27	8012	8737.52	874.756	1593.05	428.312	13770.8	7829.46	8245.85	8516.48	8682.25	8083.58	9112.22
Neg_00069	Negative	(M-H)-	Dihydroxyacetone	Organooxygen compounds	---	89.0256	6.32427	2.24121	2.45745	0.000198621	0.0277682	2.4845	4.5012	113092	106783	116401	94129.8	103433	87354.1	33592.4	31066.3	36137.5	21814.4	89624.4	37792	68913.8	140548	51130.6	45785.1	199537	31313.6	12856.5	19484.3	23319.3	21417.9	18475.7	23798.6
Neg_00255	Negative	[M-H]-	Dihydroxy-Valerate	NA	---	133.05	3.909	1.76621	0.397951	0.324376	0.683282	0.678031	1.33178	288355	225957	213999	216654	198392	185173	63606.8	247935	769883	258051	197770	422148	46789.6	2510.1	14930.1	11745.6	2406.96	135931	31883.5	29833.9	25798	28321.7	22640.4	22444.1
Pos_01707	Positive	[M+H]+	Dioctyl Phthalate	Benzene and substituted derivatives	---	391.282	0.064	0.213854	0.36416	0.331485	0.325588	0.870604	1.31858	12547.7	12560.4	7354.61	10676.6	11513.1	11432.8	13495.2	12694.1	13447	17583.4	11684	7003.69	17852.2	11283.6	6442.37	11709.9	22978	4762.91	9832.18	7535.16	8224.56	11190.9	12301.7	7816.86
Pos_00037	Positive	(M+NH4)+	DL-a-Hydroxybutyric acid	Hydroxy acids and derivatives	---	122.081	0.441892	0.25929	0.0892953	0.113973	0.735907	1.39914	1.09532	2512.57	4157.42	5547.01	4594.37	7492.34	7576.8	3060.11	3734.91	2807.06	3811.26	5039.15	4333.36	5570.6	5759.68	10281.1	1873.26	5347.16	8469.86	7535.59	4636.15	4941.3	4705.55	2601.23	9635.72
Neg_04172	Negative	(2M-H)-	DL-Normetanephrine	Phenols	Phenols	365.18	2.86638	1.8388	0.117875	0.336237	0.605985	0.034999	1.09806	1385.06	4510.99	6737.36	2644.46	6134.67	4292.63	6590.17	5913.67	3722.95	5264.56	707077	5886.27	7347.02	9423.84	10473	5116.81	2645.35	8609.26	6527.29	5838.87	7074.38	6418.9	6299.91	7561.15
Neg_00814	Negative	[M-H]-	DL-p-Hydroxyphenyllactic acid	Phenylpropanoic acids	Phenylpropanoic acids	181.051	8.38	0.725843	1.65934	0.000510797	1.04539e-05	3.27102	0.342965	10863.1	11418.6	9241.36	8058.81	9332.69	8975.03	1637.54	1772.95	9036.74	2446.27	1569.16	1235.05	12691.6	19127.1	14505.8	4574.59	11866.5	5311.97	36893.2	30001.7	28177.7	36538.4	33891.1	32994.7
Neg_05071	Negative	(2M-H)-	DL-Vanillylmandelic acid	Phenols	---	395.093	3.70572	0.446674	0.0329653	0.190688	0.937684	0.780482	0.972318	24082.9	12321.3	24145.5	22803.5	15252.3	14457.1	31939.6	23928.4	17812.4	13086.2	31336.7	26759.3	8360.82	12155.7	11463.5	12387.8	44193.5	8582.56	11806.1	16515.6	17391.2	18271.5	19573.6	16351.7
Neg_01267	Negative	(M+CH3COO)-	D-Lyxose	Organooxygen compounds	---	209.066	6.54407	0.243919	0.0718775	0.338752	0.757216	1.21577	1.0503	11834.1	11398.2	18765	10371	10012.7	9213.3	8083.32	7924.33	9819.04	7020.29	17371.7	8669.37	9754.24	6098.82	7644.62	5307.31	7337.35	3992.38	7062.91	7500.08	3973.98	5235.13	7218.79	7221.85
Pos_00147	Positive	(M+H-H2O)+	D-Mannose	Organooxygen compounds	Organooxygen compounds	163.059	6.15915	0.371292	0.889689	0.172864	0.0117724	1.49049	2.69123	12983	13602	13518.5	13170.8	4739.87	6413.43	5702.32	5807.77	4532.44	3725.23	15462.4	7995.76	13604.6	16233.6	8990.27	9150.97	24422	6449.91	5336.57	4445.36	5168.44	5334	3916.63	5098.3
Neg_01891	Negative	[M-H]-	D-Mannose-6-phosphate	Organooxygen compounds	---	259.021	12.039	0.494493	1.17989	0.367082	0.0134254	0.936814	1.16285	140144	145159	142017	150279	146726	132494	193735	157493	127068	148995	157570	129748	112945	104466	107893	87817.9	117819	95662.6	91118.3	88779.9	89061.4	90443.2	96593.3	82855.3
Neg_01125	Negative	(M-H)-	Dodecanoic acid	Fatty Acyls	Steroids and steroid derivatives	199.169	1.14073	1.20439	0.0613588	0.0065346	0.886784	0.478067	1.01605	15410.6	19189.2	18450.3	18391	25189.7	18870.1	25297.1	34545.7	42844.7	24985.9	60572.6	53354.2	47980.6	43767	39971	48010.8	28233.5	28114.9	48109.3	37210.5	33507.3	38741.3	36238.6	38542.7
Pos_02033	Positive	(M+K)+	Donepezil	Piperidines	Piperidines	418.17	5.5436	0.108671	0.224222	0.204353	0.149117	1.09726	1.70325	3802.14	3736.86	3536.6	3680.76	3912.04	3873.12	2840.48	3405.5	3617.33	2920.53	3304.13	4455.49	1124.6	4705.44	1527.21	1616.18	1747.9	1548.85	1356.41	1259.39	1138.06	1188.26	1097.64	1164.21
Neg_01460	Negative	(M+CH3COO)-	D-Quinovose	Organooxygen compounds	---	223.082	7.09198	6.75165	6.86503	3.01523e-05	3.85825e-06	1.5206	1.32197	1.62778e+06	1.57973e+06	1.59048e+06	1.50174e+06	1.48746e+06	1.59153e+06	1.11242e+06	1.13492e+06	895145	1.15665e+06	732964	1.13569e+06	1.51122e+06	1.6713e+06	1.45171e+06	1.41605e+06	1.45166e+06	1.54037e+06	1.12579e+06	1.08098e+06	1.13288e+06	1.15103e+06	1.18785e+06	1.16149e+06
Neg_02343	Negative	(M+CH3COO)-	D-Ribose 5-phosphate	Organooxygen compounds	Organooxygen compounds	289.033	12.0005	0.107925	0.222318	0.296498	0.0802451	0.889425	0.791121	3294.63	3010.27	2916.07	3418.9	3131	2739.94	3761.63	3705.46	4101.02	3358.35	1889.27	3996.39	3527.77	2169.49	3299.52	1518.06	2847.23	2524.48	3386.03	2594.74	3581.27	3678.14	3849.82	2991.05
Pos_03132	Positive	(2M+H)+	Dyphylline	Imidazopyrimidines	Imidazopyrimidines	509.217	1.40205	1.05269	2.04322	0.0640346	0.0570024	0.808355	1.60159	92553.4	99543.9	89483.8	102804	86122.1	79704.1	92534.6	110495	90149.7	137016	148524	101935	102216	99914	193147	236260	82418.4	173035	88481.7	84677.8	117626	87003	93336.8	82692
Pos_00740	Positive	(M+H)+	EDTA	Carboxylic acids and derivatives	---	293.098	10.4558	0.182016	0.0650741	0.730963	0.935359	1.05242	0.970216	65635.8	59630.1	64621.8	67996.9	64188.8	64990	86862.8	56355.3	69989.3	21775.8	72375.2	60427.3	22240	64657.7	11537	16044.3	122810	44487.3	50761.2	40909	53994.5	50843.4	49902.4	44016.4
Neg_12749	Negative	[M-H]-	Eleutheroside E	Lignan glycosides	Lignan glycosides	741.265	6.45	1.62373	0.912897	0.0164886	0.247067	2.24821	1.27902	81939.1	82878.9	78961.4	77025.9	66575.4	71777.2	29572.4	46441.8	8488	9741.03	9977.6	100012	81692.6	111616	84964.9	22685.1	100921	53074.6	63313.8	56521.2	56810.7	63395.2	60039.2	55626
Neg_02687	Negative	[M-H]-	Epigallocatechin	Flavonoids	Flavonoids	305.067	3.401	17.2215	3.62	1.42469e-10	0.381123	3.97077	0.69772	4.30302e+06	4.16889e+06	4.50665e+06	4.42163e+06	4.13841e+06	4.21869e+06	1.19109e+06	1.12245e+06	693649	838158	1.30327e+06	1.33811e+06	546058	118894	2.50077e+06	1.10912e+06	180246	310787	1.29355e+06	1.00155e+06	991292	1.09208e+06	1.2986e+06	1.15355e+06
Neg_06515	Negative	[M-H]-	Eriodictyol-7-O-glucoside	Benzene and substituted derivatives	Flavonoids	449.11	3.619	1.38625	2.23716	0.275303	0.164173	1.21291	0.754588	400302	348988	432727	319763	177159	385584	244849	324474	186402	438402	217822	290173	222396	196259	499957	254259	87192.2	301326	351056	322592	347282	345769	356600	345897
Pos_01073	Positive	[M+H]+	Erucamide	Fatty Acyls	---	338.34	0.802	0.0654513	1.49273	0.932288	0.115659	1.00904	1.27458	132518	149614	122044	137572	182994	153572	137454	147069	143880	198401	138288	105353	213471	129899	107029	207903	150088	137090	101490	124778	108488	109760	152578	144702
Neg_05480	Negative	(M+CH3COO)-	Estradiol-17beta-3-sulfate	Steroids and steroid derivatives	---	411.15	3.11646	0.271133	2.00986	0.281737	0.0264384	0.806969	1.99933	8164.13	11175	10359.1	11955.7	9285.08	9068.77	13679.3	14295.6	14158.5	17480.3	3020.91	11727.3	64857.1	38687.1	110552	134953	65967.3	149602	54496.5	43775.9	45808.6	47117.4	45930.5	45274.2
Neg_02527	Negative	[M-H]-	FA 18:1+1O	NA	---	297.241	1.157	2.89583	2.40225	4.51965e-08	0.168976	2.7295	3.22626	157753	157414	142125	151405	127602	136125	57844.1	56038.5	38006.1	64116	57468.2	46155.4	97444.6	114951	48394.1	71536.6	466208	50214.7	42240.9	43539.9	40585.9	49835.6	42592.5	44280.3
Neg_03199	Negative	[M-H]-	FA 18:1+3O	Fatty Acyls	---	329.234	3.28	0.704644	0.693336	0.240097	0.187354	1.2955	1.43118	68924.9	30314.8	74041.9	74739	71870.5	54026.4	84792.8	45895.8	48527.9	24698.4	56516.6	28196.1	37094.7	26631.1	34263	22035.2	44352.4	4438.94	19885.8	17588	22355.8	12006.6	23766.2	22353.5
Neg_06027	Negative	[M-H]-	Flavanone + 3O, O-Hex	NA	---	433.114	3.63	3.83086	1.69587	3.47282e-05	0.169216	1.90723	0.775641	371643	349163	431504	321888	344472	361493	197483	198241	103815	206845	246325	190396	164146	82874.4	314792	198626	141769	128222	229895	207635	228755	190728	243399	228075
Neg_06694	Negative	(M-H)-	Flavin mononucleotide (FMN)	Flavin nucleotides	---	455.101	0.84525	0.327279	1.06522	0.717603	0.840143	0.901817	1.09718	93752.5	99434.5	79816	79694.7	93613.6	71923.3	20162.1	61985.7	195465	92941.3	131248	72853.8	2.44371e+06	492222	3.4714e+06	4243.19	27496	1.71366e+06	1.16082e+06	1.21269e+06	1.24772e+06	1.26532e+06	1.32103e+06	1.22303e+06
Neg_06828	Negative	[M-H]-	Flavone base + 3O, 1MeO, C-Hex	Flavonoids	---	461.107	2.671	7.05749	1.01312	6.60276e-07	0.45129	4.94388	1.29454	647434	687840	646400	810718	587986	807931	267722	175743	129066	105378	15132.3	154129	130819	34195	78921.2	312788	105274	175200	131034	127538	98505.9	109661	101124	78850.4
Pos_03465	Positive	[M+H]+	Flavone base + 4O, O-MalonylHex	NA	---	535.11	5.472	1.1523	0.902031	0.444612	0.0318277	1.29813	1.71082	6222.51	289434	315683	302484	267149	329771	179194	130538	206617	160062	435010	52359.3	18650.3	16870.7	26604.8	32157.5	31845.5	12709.4	19000.9	16992.5	16430.6	12346	8393.3	7989.73
Neg_06432	Negative	[M-H]-	Flavonol base + 3O, O-Hex	Flavonoids	---	447.097	3.983	30.892	27.3804	0.00516507	0.00413112	0.833764	0.934926	7.34747e+07	7.18248e+07	7.03868e+07	6.41555e+07	6.62567e+07	6.70849e+07	7.87091e+07	8.62333e+07	8.21585e+07	9.46737e+07	6.84721e+07	8.53172e+07	1.04006e+08	9.54255e+07	1.05785e+08	1.05879e+08	1.04099e+08	1.09244e+08	1.09971e+08	1.11567e+08	1.12132e+08	1.11934e+08	1.09648e+08	1.1265e+08
Neg_07153	Negative	(M-H)-	Folinic acid	Pteridines and derivatives	Pteridines and derivatives	472.159	10.5343	0.453853	0.190107	6.76862e-08	0.00861363	1.69245	1.35393	5527.02	5898.17	5773.79	5700.4	5359.46	4976.45	3279.31	3381.41	2877.59	3375.24	3234.2	3489.67	1403.46	1186.44	1476.83	1193.07	1401.96	1700.96	1131.78	1268.85	810.81	1038.66	1145.23	781.272
Neg_08394	Negative	(2M-H)-	Fructose 1-phosphate	Organooxygen compounds	Organooxygen compounds	519.064	0.706692	0.757237	0.332553	3.70259e-07	0.306209	3.19886	0.740656	10724	8788.05	9282.28	10757.4	7630.58	8520.58	3598.81	3004.58	3051.34	2383.05	2343.71	3031.88	6582.98	15414.1	3214.13	2331.49	2599.43	11845.8	9409.81	7844.38	10263.3	8973.54	10670.8	9528.36
Neg_00243	Negative	(M+NH4-2H)-	Fumarate	NA	Carboxylic acids and derivatives	132.03	10.315	0.0648129	0.766644	0.817973	0.0156575	1.02206	1.45767	22382	23221	26280.7	24101.8	24555.2	19530.8	24818.1	25048.7	18172	30241.7	18682	20086.2	16752.8	26206.7	27255.5	18391.2	18698.1	15256.6	13548.8	10825.8	13308.7	15451.1	14616.6	16329.1
Neg_00146	Negative	[M-H]-	Fumaric acid	Carboxylic acids and derivatives	Carboxylic acids and derivatives	115.004	9.916	1.66935	0.063406	2.61928e-10	0.517865	17.6883	1.13466	32138	32390.7	30328.1	36552.5	32072.9	28327.2	1220.98	2046	2361.72	3768.8	298.14	1148.2	1003.27	1758.23	1481.55	881.225	818.863	1649.74	1293.71	1194.84	1639.73	1155.5	697.632	710.337
Neg_03509	Negative	[M-H]-	Galactinol	Organooxygen compounds	Organooxygen compounds	341.109	11.98	2.77661	0.20354	0.000196424	0.731791	0.343402	1.04613	41409.9	47492.4	54520.3	50829.8	62605	42055.4	193032	136516	131506	123784	192873	92733.9	65417.8	61916.6	35026.1	44064.9	80854.9	58220.6	61181.6	52569	56434.4	62478	54470.8	43131.6
Neg_03510	Negative	[M-H]-	Galactinol Dihydrate	NA	---	341.109	11.478	1.1269	1.21476	0.0862844	0.0736176	0.720942	2.41005	65425.5	64083.9	73240.8	70439.7	69965.6	76390.2	131488	97645.3	90576.9	126495	100783	34953.1	17988.1	38908.2	17548.5	11563.3	76455.3	42615.7	10049	14880.4	9126.75	17143.2	18780.6	15113.1
Neg_00634	Negative	[M-H]-	Gallic acid	Benzene and substituted derivatives	Benzene and substituted derivatives	169.014	7.648	0.942998	3.22763	0.336989	0.00680552	0.851552	1.95	163367	190655	202746	186272	174236	172247	254693	190133	171238	145523	347686	170183	216132	275519	136809	134651	316984	197083	122060	121656	117876	105130	103161	85082.8
Neg_01769	Negative	(M-H)-	Gamma-Glutamylcysteine	Carboxylic acids and derivatives	Carboxylic acids and derivatives	249.061	9.3058	0.11554	0.206524	0.652661	0.283264	1.09235	0.814161	13013	11761.6	12539.2	12445.1	13642.5	11453	3177.22	11188.3	7013.86	13261	16759	17126.7	2964.1	4754.78	3158.69	5817.72	3108.34	3943.4	6392.79	5137.9	5640.38	6129.74	2419.96	3446.72
Pos_01970	Positive	[M+H]+	Gardneramine	NA	---	413.214	4.022	2.20368	2.14625	0.00123643	0.0715951	1.72704	1.3632	157061	157261	170115	137576	145123	141084	128676	107143	40743.7	93360.1	56567.5	99391.5	235971	240395	328375	164117	298707	134275	176449	162038	182975	156937	165270	184673
Neg_02111	Negative	(2M-H)-	Gentisaldehyde	Organooxygen compounds	---	275.053	7.51389	0.062121	0.258209	0.631774	0.113599	1.13102	1.64411	4307.45	2423.25	458.575	2243.33	2368.91	2110.34	3006.07	2217.77	1865.81	2004.23	1563.36	1643.02	1834.36	2556.47	4730	2385.81	3438.63	526.336	1625.72	1566.68	1546.27	1628.17	1506.02	1537.45
Neg_00438	Negative	[M-H]-	Gentisinic acid	Benzene and substituted derivatives	Benzene and substituted derivatives	153.019	2.047	2.87303	0.722972	0.28404	0.314964	0.538347	0.760593	208020	332808	278776	315201	347128	344186	171612	225949	1.52964e+06	376934	958644	129303	13011.1	32707.1	70653.3	51874.7	22527.9	38213.6	30612.9	48250	30220	48583	73070.4	70328.3
Neg_14156	Negative	[M+FA-H]-	Ginsenoside F2	Prenol lipids	Prenol lipids	829.481	1.059	6.66387	3.09195	0.00121809	0.0791534	1.73589	0.730336	1.32605e+06	1.49997e+06	1.04138e+06	1.75538e+06	1.31918e+06	1.35208e+06	661783	687278	1.22926e+06	650762	799601	749288	316932	274316	427241	156269	540985	488864	458667	627276	525879	537093	357694	512011
Neg_13093	Negative	[M-H]-	Ginsenoside Rg5	Prenol lipids	Prenol lipids	765.474	1.056	1.52863	1.39764	0.0808455	0.224604	0.625709	1.43044	72596.2	92691.3	68184.4	99113.6	68595.6	76156.8	46892.5	95289.1	213166	134798	168553	104177	115627	221741	62275.6	109899	193756	47121.2	78644.2	100684	88498.9	87471.4	66100.9	103209
Neg_14360	Negative	[M+FA-H]-	Ginsenoside-Rg1	Prenol lipids	---	845.478	1.066	3.40539	3.81052	0.324273	0.141913	1.16729	0.755635	2.62324e+06	3.10132e+06	2.52773e+06	3.18396e+06	2.64468e+06	2.6502e+06	2.27578e+06	2.06575e+06	4.20708e+06	1.92773e+06	1.86327e+06	1.99374e+06	603317	551961	1.07247e+06	268024	883106	1.06107e+06	867926	1.21058e+06	1.1004e+06	1.02997e+06	693481	973432
Neg_01070	Negative	[M-H]-	Gluconate	Hydroxy acids and derivatives	Organooxygen compounds	195.051	9.66	1.60922	1.02324	0.27416	0.447489	1.1848	1.19548	539097	536647	463863	516347	491985	514674	440277	506186	375162	689514	185015	388768	317124	148078	89082.4	184099	173904	258806	249177	106283	197781	173632	101232	151495
Neg_00779	Negative	[M-H]-	Glucose	Organooxygen compoundss	Organooxygen compounds	179.055	6.304	11.7288	13.3266	0.000979835	0.0551174	2.30637	4.10995	3.56497e+06	3.48091e+06	1.97542e+06	3.24381e+06	3.51041e+06	3.3393e+06	1.05426e+06	1.0743e+06	1.14994e+06	747365	2.84069e+06	1.42128e+06	2.33141e+06	5.10499e+06	1.76591e+06	690439	7.16e+06	1.00497e+06	750255	703115	730361	757630	759070	693227
Neg_00213	Negative	(M-H)-	Glutaconic acid	Carboxylic acids and derivatives	Carboxylic acids and derivatives	129.019	0.95715	1.00558	0.795873	0.277643	0.175577	1.52486	0.738677	106619	135624	147519	37147.7	72742.6	45062.1	41329.3	71294.2	51516.1	149382	20531.1	23171.9	19901.4	41284.5	30620.1	25288	30582.1	37397.6	47324.6	42907.1	43674.3	31488.2	17721.8	67431.3
Neg_02427	Negative	[M-H]-	Glutamylphenylalanine	Carboxylic acids and derivatives	Carboxylic acids and derivatives	293.125	8.918	0.752044	0.937699	1.02905e-05	0.18777	1.48948	1.71772	20649.7	22579.3	19585.4	19589.2	17998	18753.5	14506.2	13096.5	13167.5	11382.6	14444.1	13400.8	27837.7	15359.3	86985.3	37613.1	44297.4	12929.5	23156.1	21829	22169.6	21355.7	21470.9	21019.5
Pos_04502	Positive	[M+H]+	Glutathione (oxidized)	Carboxylic acids and derivatives	---	613.158	12.041	0.184342	0.531294	0.270626	0.0554626	0.821702	1.3915	3471	3893.82	4266.57	5361.79	5772.16	6327.22	7593.65	6456.49	2807.34	4393.43	6771.95	7382.39	9657.99	16173.2	9029.03	11464.4	19576.9	12099.8	9783.76	8245.74	9668.83	9264.91	10021.8	9070.66
Neg_10625	Negative	(M-H)-	Glutathione disulfide	Carboxylic acids and derivatives	Carboxylic acids and derivatives	611.148	12.1129	0.043272	0.565053	0.816249	0.022086	0.963551	1.42192	7676.29	7224.7	7285.63	7250.02	7117.28	6535.47	10292.4	8451.46	3099.01	5288.83	7814.54	9773.11	9642	15355.6	10248.6	9095.94	16615.8	11584.7	9084.1	7544.77	8039.02	9137.11	9343.45	7868.97
Pos_00508	Positive	M+	Glycerophosphocholine	Glycerophospholipids	---	258.109	9.90445	0.382997	0.880215	0.0454518	0.00321049	1.25858	1.83671	14181.6	13578.6	12788.6	11927.3	13109.2	11776.3	15176.5	10692	9931.29	9618.49	8768.22	7280.94	15034.9	18749.9	11806.1	10565.7	19199.1	21256.1	9081.65	10128.7	9947.02	9769.24	8191.34	5482.64
Neg_00275	Negative	(M+CH3COO)-	Glycolate	Carboxylic acids and derivatives	Hydroxy acids and derivatives	135.03	8.15678	0.153143	0.617196	0.875111	0.441721	0.95735	0.830184	162920	147057	172605	122972	178569	96958.6	202191	190274	85671.3	302179	73568.9	66450.6	69867.5	40409.7	48439.1	29074.8	27260.3	115284	74935.4	69566.3	76177.7	60765.5	54155.9	62305.6
Pos_00293	Positive	(M+Na)+	Harman	Harmala alkaloids	Harmala alkaloids	205.07	2.55927	0.372904	0.941465	0.22152	0.0119558	0.831659	1.44017	14805.6	26642	16167.2	18014.3	17238.8	23385.3	30732.5	24824.5	14607.9	18620.4	25879	25120.5	31295.4	28300.2	29118.2	29994.8	33325.7	29379.1	11477.2	25844.9	15271.9	17456.8	28090.5	27825.1
Pos_02849	Positive	[M+Na]+	Hirsutrin	Flavonoids	Flavonoids	487.083	10.617	0.625688	0.170437	0.064629	0.834025	1.76021	0.914322	24535.5	20046.1	15117.7	22544.8	4008.17	21793.2	6252.66	10831.6	15087.3	9530.69	2968.3	16711.6	13075.1	9642.14	13193.9	55466.6	76744.1	19799.5	27613.8	24130	69739.9	37934.4	24686.1	21426.8
Neg_01198	Negative	(M-H)-	Homocitrate	Carboxylic acids and derivatives	---	205.035	11.9031	1.87531	0.500172	0.00268561	0.532144	1.54121	1.13131	158878	143996	152133	149238	107928	108072	95480.5	90167.1	104222	110656	67317.2	64365.1	103987	84250.6	62992	46852.6	51466.8	123957	81398.2	82916.8	82503.9	72154.4	52639.5	46931.9
Neg_00613	Negative	[M-H]-	Homogentisic acid	Benzene and substituted derivatives	Phenols	167.033	2.24	0.959132	0.928191	0.0574881	0.325061	2.06165	2.80094	65655	36612	8252.47	41134.4	26541.7	28254.3	10937.8	12922.6	23107.9	19246.4	25339.7	8583.76	7062.33	10484.2	11733	15486.2	124848	14011.6	8868.65	12759.9	2356.27	14760.1	9181.11	17632.3
Neg_06416	Negative	[M-H]-	Homoorientin	Flavonoids	Flavonoids	447.092	6.107	6.90561	0.687947	0.00751238	0.538689	3.37261	1.1581	567496	972794	1.58934e+06	682856	1.51837e+06	685165	175878	357348	214628	101341	139770	794824	178890	137985	70370.7	109133	162324	105992	78013.2	125418	166660	58691.1	175811	55709.8
Neg_01074	Negative	(M-H)-	Homoveratric acid	Benzene and substituted derivatives	Benzene and substituted derivatives	195.066	5.44695	0.325305	0.652381	0.282152	0.0305663	0.88187	1.27434	29080.3	28323.5	28221.9	19830.9	22096.6	24559.3	36805.2	29932.8	33683.7	25920.8	19073.5	27072.5	20438.7	27115.4	16794.9	26463.7	21588.1	29465.8	20013.5	16825.2	18655.8	19805.9	17741.3	18284
Neg_00257	Negative	(M+CH3COO)-	Hydroxyacetone	Organooxygen compounds	---	133.051	2.21365	5.05673	2.21996	0.000592686	0.0123319	0.316136	1.76106	164871	168300	133680	141552	160019	142164	529568	542324	502736	693083	208326	404321	174467	133635	77088.5	107107	130660	100823	82332	24210.7	83338.3	83102.3	85743.9	52264.2
Neg_02560	Negative	[M-H]-	Hydroxyphenylethanol + Pen	Organooxygen compound	---	299.112	3.443	0.398534	1.28356	0.12538	1.42158e-05	0.889332	0.660077	29306	29953.8	30790.7	26724.3	31561.7	29229.3	38508.2	33119.3	40156	29543.3	27028.7	31306.5	26046.6	22213.4	27914.5	20283	24692.1	30771.3	38263.7	37659.3	39253.2	36687.5	37490.2	40802.5
Neg_03128	Negative	(M+CH3COO)-	Inosine	Purine nucleosides	Purine nucleosides	327.093	10.0103	0.21989	0.403637	0.108706	0.00341435	1.32902	1.45062	5584.97	3596.26	6335.44	3399.83	3440.05	3486.24	4266.83	3417.16	2577.24	2341.45	3199.07	3643.21	3359.66	5398.41	5407.74	4827.25	6218.21	4895.08	3261.05	2959.07	3675.29	3818.96	3555.33	3484.45
Neg_00777	Negative	[M-H]-	Inositol	Organooxygen compounds	Organooxygen compounds	179.055	8.228	9.93161	4.56556	2.3963e-06	0.142221	1.69762	1.62364	2.31675e+06	2.88066e+06	2.96435e+06	2.83688e+06	2.72495e+06	2.55891e+06	1.5546e+06	1.64918e+06	1.62227e+06	1.546e+06	1.37241e+06	1.84694e+06	936055	1.08627e+06	1.43644e+06	691284	146645	1.09512e+06	827101	317552	695044	685704	728438	66991.4
Neg_00692	Negative	(M-H2O-H)-	Isocitrate	Carboxylic acids and derivatives	Carboxylic acids and derivatives	173.009	11.9909	0.114788	0.964242	0.711082	0.0140016	1.03425	0.794168	36431.8	43553.2	35261.5	36355.4	31623.6	37588.9	26469.9	36196.5	39362.2	45215.3	29353.9	36904.2	37913.4	49080.5	39710.4	34677.8	29840.6	38802.9	51579.9	45644.2	44352.1	55206.9	51120.3	41740.1
Pos_00066	Positive	[M+H]+	Isoleucine	Carboxylic acids and derivatives	Carboxylic acids and derivatives	132.102	8.929	1.39504	0.881593	1.32689e-06	0.356141	4.92858	0.320318	20268.3	31498.5	29619.8	30708.8	26665.3	25619.4	3178.9	5472.17	7482.83	10872.8	3980.94	2364.8	9996.96	8118.3	7423.19	11348.8	8444.71	9687.1	129145	8231.77	8892.05	8340.11	8688.26	8466.61
Pos_00660	Positive	(M+Na)+	Isoleucyl-Methionine	Carboxylic acids and derivatives	---	285.117	8.62294	0.0250312	0.00925352	0.750897	0.934535	1.01941	1.00624	3600.92	3486.97	3832.18	3467.39	3945.9	3832.88	3713.89	3410.13	4064.13	2757.24	4039.43	3759.27	3942.55	3726.37	4753.81	3537.45	3264.93	4761.75	3970.39	3815.04	3848.46	4660.61	3659.15	3884.43
Neg_03512	Negative	(M-H)-	Isomaltose	Organooxygen compounds	Organooxygen compounds	341.109	11.6579	4.88294	2.16372	2.37214e-06	9.8778e-07	0.198254	0.422535	59594.7	75934.9	73195.3	59220.3	74569.4	59398.5	363330	366190	327094	437791	235405	297450	25774.1	20319.5	40284.5	25197.3	18236.6	27562.4	61197.7	57846.3	60876.5	65480.8	66008.2	61043.2
Neg_06512	Negative	[M-H]-	isookanin-7-O-glucoside	NA	---	449.108	6.327	3.17124	2.23865	5.1716e-05	0.00956082	1.59082	0.762115	343276	322578	329426	318589	309174	308330	184591	223425	138059	239438	182314	246247	152917	184791	215074	188384	129624	119478	223490	217553	209947	206549	238938	202891
Neg_06894	Negative	[M-H]-	Isoquercetrin	Flavonoids	---	463.09	11.215	0.396705	1.05342	0.288734	0.11906	1.27926	0.711972	29916.8	30010.1	13243.2	16410.9	27331.6	23123.9	10782.7	21143.4	13794	33437.1	11099.5	19210.5	49893.4	22215.5	74517.3	31377.9	42191.4	41329.7	47673.1	81394.3	44749.5	84682.8	47502.2	61323.5
Neg_06889	Negative	(M-H)-	Isoquercitin	Flavonoids	Flavonoids	463.088	4.57327	2.2066	2.34908	2.96874e-05	0.207206	1.71079	0.509495	115005	148683	148938	126835	142242	142919	73270.9	86360.2	61834.9	102654	74738.5	83156	106370	83371.1	177182	118115	83363.3	71288.6	112764	124558	117747	200432	124444	575595
Pos_00902	Positive	[M+H]+	isorhamnetin	Flavonoids	Flavonoids	317.066	3.607	0.15274	0.712779	0.962218	0.730434	1.01229	1.10475	425529	785696	1.04654e+06	815320	599594	647973	1.30239e+06	911987	438876	699174	181377	734401	433702	261065	300951	844447	215981	195385	328477	329044	370603	356333	347092	306498
Neg_11172	Negative	[M-H]-	isorhamnetin-3-glucoside-4'-glucoside (Isorhamnetin 3,4'-diglucoside)	Flavonoids	---	639.157	6.511	0.631913	0.015983	0.0792463	0.943722	1.41801	1.01441	30275.9	30547.4	29395.7	22701.2	25260.6	27878	27657.5	24727.3	15772.6	18419	2425.47	28105.3	7212.01	5053.86	4396.11	5369.73	3068.31	2646.76	6492.54	4849.58	3486.14	3370.37	6074.36	3079.77
Neg_07326	Negative	[M-H]-	isorhamnetin-3-O-glucoside	Flavonoids	---	477.106	3.803	0.323051	5.75451	0.982138	0.321023	1.00374	0.881336	1.98403e+07	1.81721e+07	1.81152e+07	1.67966e+07	1.70592e+07	1.6942e+07	2.67788e+07	2.12559e+07	1.58052e+07	1.86958e+07	5.69867e+06	1.8293e+07	6.52738e+06	3.94957e+06	6.15972e+06	8.67814e+06	5.18751e+06	3.93016e+06	6.19104e+06	6.61645e+06	6.71144e+06	6.62727e+06	6.60661e+06	6.31568e+06
Neg_05948	Negative	[M-H]-	Isovitexin(4)	Fatty Acyls	---	431.096	4.9	28.8849	0.450628	0.00134692	0.115133	2.18833	3.01041	2.14854e+07	2.08818e+07	2.21659e+07	1.89223e+07	1.92569e+07	1.96942e+07	1.28291e+07	1.10788e+07	4874.43	4.15614e+06	1.16158e+07	1.62512e+07	6772.07	1468	12557.3	1745.79	2696.1	2508.43	1007.5	1645.46	2283.15	622.807	1471.16	2187.17
Pos_00684	Positive	[M+H]+	Kaempferol	Flavonoids	Flavonoids	287.054	3.807	5.9902	4.66696	0.103284	0.545174	0.894436	1.05643	6.48372e+06	6.50525e+06	6.04783e+06	6.37641e+06	6.84608e+06	6.93184e+06	6.43467e+06	7.64727e+06	7.29334e+06	7.76646e+06	5.93419e+06	8.74067e+06	1.70119e+07	1.20945e+07	1.38504e+07	1.74024e+07	1.67842e+07	1.58509e+07	1.2588e+07	1.66087e+07	1.77361e+07	1.34611e+07	1.15775e+07	1.60553e+07
Neg_10574	Negative	[M-H]-	Kaempferol 3-O-sophoroside	Flavonoids	---	609.143	5.633	1.2614	0.0781754	4.83026e-05	0.77271	3.77526	0.915854	30893.4	19383.8	35044.1	21417.8	27113.7	19701.7	9533	6624.37	7687.99	6979.3	6488.47	3360.8	5824.42	10945.8	1407.76	4002.54	3943.27	2493.06	3882.08	3858.6	7142.89	5882.62	4686.88	5793.04
Pos_04254	Positive	[M+H]+	Kaempferol-3-Glucoside-2''-p-coumaroyl	NA	---	595.144	3.056	10.6075	8.7291	0.017932	0.284695	1.30251	1.49834	8.42692e+06	7.56951e+06	7.61903e+06	7.61745e+06	7.9554e+06	7.68113e+06	6.43079e+06	5.62338e+06	4.62132e+06	5.46836e+06	8.86924e+06	4.97097e+06	5.50897e+06	1.21525e+07	2.70431e+06	4.73459e+06	2.47665e+06	2.96914e+06	3.60288e+06	3.37599e+06	3.37343e+06	3.23225e+06	3.55034e+06	3.25171e+06
Neg_06826	Negative	[M-H]-	Kaempferol-3-Glucuronide	Flavonoids	---	461.075	6.862	0.845038	5.22539	0.65238	0.000131368	0.820158	0.403628	228485	220832	242179	213322	226532	200635	3700.14	271298	397783	98169.7	141084	712024	173181	231969	97366.8	2233.61	168675	247962	395213	390257	377029	366973	393595	359698
Neg_05595	Negative	[M-H]-	Kaempferol-3-O-arabinoside	Flavonoids	---	417.082	3.168	8.71442	2.1546	0.169557	0.710497	1.50912	1.0857	6.39184e+06	5.89876e+06	6.22477e+06	5.26506e+06	5.5574e+06	5.24345e+06	1.82163e+06	2.40103e+06	3.05525e+06	2.74516e+06	1.02554e+07	2.63631e+06	2.38061e+06	1.501e+06	3.64201e+06	5.47731e+06	5.78224e+06	2.31689e+06	3.10066e+06	3.10059e+06	3.30795e+06	3.26845e+06	3.31485e+06	3.34205e+06
Neg_10217	Negative	[M-H]-	Kaempferol-3-O-glucoside-6''-p-coumaroyl	Flavonoids	---	593.131	3.074	3.2805	11.8006	0.670689	0.153328	1.04182	1.2827	2.10119e+07	1.99015e+07	2.17527e+07	1.96319e+07	1.83636e+07	1.50447e+07	2.04232e+07	1.86258e+07	1.44592e+07	2.16718e+07	2.2099e+07	1.37824e+07	9.97449e+06	1.72755e+07	9.91541e+06	7.36353e+06	1.03569e+07	8.36635e+06	9.28521e+06	8.18506e+06	6.32981e+06	7.36866e+06	9.1595e+06	8.98362e+06
Pos_02565	Positive	[M+H]+	Kaempferol-3-O-glucuronoside	Flavonoids	---	463.084	6.502	0.758287	2.22761	0.306989	8.68135e-05	0.496409	0.364319	77.7555	118.995	28478.4	22592.8	31580.3	26996.4	106.129	36831.4	53444.7	3583.24	20508.4	106805	25912.1	43195.3	11412.1	178.123	24723.1	34767	68048.5	65635.3	62336.1	64777.9	63712.6	60283.6
Neg_05955	Negative	[M-H]-	Kaempferol-3-O-rhamnoside	Flavonoids	---	431.101	2.923	4.33642	5.50723	0.00563825	0.0708884	1.75158	0.656444	625758	677721	458429	762833	743161	493657	555164	418412	330029	406034	143846	294038	323611	692770	339963	906179	753965	1.66645e+06	1.15783e+06	1.22292e+06	1.25547e+06	1.20665e+06	1.10525e+06	1.18567e+06
Neg_12714	Negative	[M-H]-	Kaempferol-3-O-robinoside-7-O-rhamnoside	Flavonoids	---	739.192	4.382	1.56292	0.70091	0.330914	0.402223	0.52743	1.36117	99054.9	93052.3	89622.7	95285.1	87336.3	91188.4	53404.4	240099	53482.4	115222	39416.1	551671	32621.4	39817.8	27952.4	109706	85443.4	11580	35013.6	38854.2	39753.3	32983.7	41732.4	37293.2
Neg_10228	Negative	[M-H]-	Kaempferol-3-O-rutinoside	Flavonoids	Flavonoids	593.154	5.913	4.51773	3.44544	0.307318	0.0104015	0.566638	0.0140298	881537	850915	911927	868740	832457	847575	343481	1.94259e+06	1.16053e+06	1.15738e+06	233973	4.3269e+06	2546.83	1079.99	1612.5	1737.9	2510.53	1039.76	1497.3	188069	186607	190340	827.224	183024
Neg_00880	Negative	[M-H]-	Kynurenic acid	Quinolines and derivatives	Quinolines and derivatives	188.036	4.058	1.72607	2.79023	0.0395629	0.0517906	0.170293	0.728075	7720.96	10097.4	13329.2	11262.2	10703.7	13230.1	36545.5	80126.6	12304.4	168725	56774.4	35109.6	266066	268129	352794	215782	89167.6	393327	346307	368778	396442	372417	360493	332900
Neg_00208	Negative	[M-H]-	L-5-Oxoproline	Carboxylic acids and derivatives	Carboxylic acids and derivatives	128.035	10.166	0.637809	0.507481	0.140785	0.318417	1.17454	0.873431	67493.1	65301.9	62993	65352	64224.8	60128.1	50134.6	58473.3	57815.9	79000.8	36498.6	46284.7	36068.1	41538.2	65789.2	26313.6	33324.2	44810.5	45414.1	44679.1	46870.9	45495	52987	48312.8
Neg_03998	Negative	[M-H]-	Lariciresinol	Furanoid lignans	---	359.149	1.037	0.847281	0.530214	0.312412	0.504076	0.79299	1.10422	107032	98208.3	107969	80797	93762.7	86849.4	187521	142042	32554.8	159763	123901	78841.3	144685	90693.9	135387	73546.2	71254.1	93736.2	91650.4	79329.4	100950	75577	110362	93928.1
Neg_03229	Negative	[M-H]-	Laricitrin	Flavonoids	Flavonoids	331.044	2.65	1.17444	0.880464	0.497238	0.304417	0.714768	1.54716	231577	347843	247730	91561.5	92251	67080.3	377973	347550	99142.7	588752	18896	75925.9	45503.1	36870.2	75093.1	113613	15801.2	15304.7	14653.3	41096.6	33117.4	34313.5	51205.4	20929.8
Neg_00723	Negative	[M-H]-	L-Ascorbic acid	Dihydrofurans	Dihydrofurans	175.024	1.195	2.13477	1.82019	0.0642441	0.609683	0.774346	0.818671	348859	322892	385893	254765	256314	269141	349819	437034	370987	507777	254317	453505	479397	671118	1.88437e+06	540511	361662	200747	912160	1.45557e+06	768135	956502	578205	383724
Pos_00987	Positive	(2M+H)+	L-Fucose	Organooxygen compounds	Organooxygen compounds	329.137	0.96835	0.0811856	0.483641	0.608393	0.0153832	0.961367	1.37654	12210.7	11729.9	8852.2	10051	9390.12	9949.92	9360.05	10717.6	9170.47	12098.1	12641.7	10694.7	10833.1	12303.2	8671.72	7512.38	8195.4	8532.64	6492.38	6187.77	8865.94	6758.93	5565.46	6846.45
Neg_00368	Negative	[M-H]-	L-Glutamic acid	Carboxylic acids and derivatives	Carboxylic acids and derivatives	146.047	10.166	1.87473	0.906084	0.100424	0.493479	1.22983	0.903454	413853	398975	399403	412282	393976	390333	310673	355392	345068	492481	192027	263023	226171	259883	421152	156535	193622	274692	288940	250305	275379	278113	305645	297392
Neg_03867	Negative	(2M-H)-	L-Gulonic gamma-lactone	Lactones	---	355.086	6.83408	0.445524	0.540804	0.0149129	0.0394839	0.572137	2.02496	4263.32	4173.34	4097.45	4812.36	3585.6	4585.69	10370.5	8487.06	5325.52	10346.1	5327.01	4744.68	7556.27	8014.81	2886.04	2476.71	11706.4	9341	3351.78	3677.61	3269.83	3671.61	2806.93	3954.1
Neg_14250	Negative	[M-H]-	Licoricesaponin G2	Prenol lipids	Prenol lipids	837.386	7.434	0.0577826	0.141186	0.794212	0.33643	1.09938	1.58423	1986.9	2910.43	1602.21	6194.32	6602.52	7033.36	9017.62	4614.05	3456.95	2140.34	2036.54	2684.19	568.384	378.566	2333.98	87.0117	2520.24	1761.44	1061.28	441.846	397.748	615.798	812.445	1499.49
Neg_14056	Negative	[M-H]-	Licoricesaponin H2	NA	---	821.389	7.123	0.429166	0.148487	0.167256	0.382187	1.56645	0.735854	7539.46	6137.79	5602.17	19551.5	19363.6	18426	12397.9	8978.56	9534.77	7050.73	3464.48	7487.06	870.781	771.854	3034.95	174.949	1592.41	3428.6	2418.37	1379.18	1039.21	2417.13	3418.11	2745.78
Neg_00818	Negative	(M-H)-	L-Iditol	Organooxygen compounds	Organooxygen compounds	181.071	7.3093	0.782008	0.0188819	0.0373615	0.977992	1.39157	0.99457	36953.9	46293	37175.3	44607.3	32804.8	30962.1	43510.5	30113.9	26019.5	20304.5	17941.7	26526.6	20010.8	27828	19852.8	21866.9	27587.3	21670.4	14087.7	13480.5	31698.1	36120.7	14575	29612.1
Neg_04237	Negative	[M-H]-	Lignoceric acid	Fatty acyls	Fatty Acyls	367.359	1.695	1.02214	0.444006	0.0779323	0.398309	2.84748	1.40956	12217.2	20042	57178	54704.1	39743.1	10838.3	4256.96	5153.41	4021.46	5266.32	43749.2	5936.93	11796.5	43698.1	4584.46	7923.62	16440.9	28132.8	14669.7	14518.5	10788.9	11418.8	19151.3	9319.11
Neg_02156	Negative	(M-H)-	Linoleic acid	Fatty acyls	Fatty Acyls	277.217	1.04112	1.61914	0.907102	0.0663242	0.538867	0.886743	1.10347	412847	437361	368975	468684	396283	383394	548196	475546	479228	446649	401293	431795	397118	283768	433933	469271	179060	241372	278013	325197	317725	334420	248854	312346
Neg_00232	Negative	[M-H]-	L-Leucine	Carboxylic acids and derivatives	Carboxylic acids and derivatives	130.088	6.733	0.374948	0.97133	0.278145	0.041504	0.750325	0.557493	14182.9	13597.6	12875	14189.5	14554.2	13442.3	27486.4	21058.6	7565.17	29504	18608	6185.36	10198.6	7792.15	36187.3	7863.45	5755.78	20013.1	24721.6	22027.9	25248.2	26278.1	32100.8	27132.7
Neg_00248	Negative	[M-H]-	L-Malic acid	Hydroxy acids and derivatives	---	133.014	11.189	1.49999	2.11369	0.186238	0.0505179	0.8232	1.2194	291435	316309	302692	273100	124859	337933	289864	326909	380960	438971	311316	251891	306266	371613	213169	376126	312719	340887	286512	242798	236963	265944	256260	286704
Pos_02984	Positive	[M+H]+	LPC 16:0	Glycerophospholipids	---	496.338	4.623	1.01427	0.0874056	0.176742	0.896327	0.855577	0.989503	163137	165957	168022	161936	156643	150910	274319	194273	170090	163828	182589	144671	122546	113491	174270	107678	116651	142583	135847	129320	130524	132691	130578	126503
Pos_03284	Positive	[M+H]+	LPC 18:1	Glycerophospholipids	Glycerophospholipids	522.354	4.559	0.644203	0.399781	0.0450152	0.264577	1.27064	1.29432	35952.1	37412.3	35952.2	35468.6	32946.9	32112.7	39008.7	29511.5	22260.4	32214.9	24842.8	17311	11269.4	13392.4	13222.5	8962	27701.5	11534.3	10283.5	11138.4	11731.8	11743.9	10905.7	10704
Pos_03248	Positive	[M+H]+	LPC 18:2	Glycerophospholipids	---	520.338	4.6	0.622029	0.306116	0.128018	0.344792	0.883237	1.04602	71193.9	73817.6	69519.9	69854.8	72360.4	57745.8	99737	78380.5	81518.1	63778.1	74247.8	71626.5	50770.6	48707.7	57339.2	42772.6	50021.2	55285.6	46659.3	52105.4	48313.9	48024.1	49494.1	46886.3
Pos_03228	Positive	[M+H]+	LPC 18:3	Glycerophospholipids	---	518.322	4.637	0.552969	0.158236	0.0114955	0.605924	0.880788	0.971771	36495.3	33849.4	34316.3	32386.5	34866.7	36002.4	42709.3	38093.6	40530.1	34380.1	43153	37191.5	34165.4	32902.7	45322.1	39589.5	33595.1	38924.1	38421.2	39288.8	38140.6	36753.9	40802	37613.9
Neg_06637	Negative	[M-H]-	LPE 16:0	Glycerophospholipids	---	452.278	4.756	1.41203	0.303971	0.0034999	0.359022	0.471236	1.13337	19494.5	21323.8	19959.1	29482.9	26353.8	32893.1	58076.8	48606.1	84063	50725.2	38778.4	37016.2	22551.3	24040	17744.6	20588.4	13011.2	18937.2	22607.7	19740.7	10852.3	19667.5	16398.7	13853.1
Pos_00163	Positive	(M+H)+	L-Phenylalanine	Carboxylic acids and derivatives	Carboxylic acids and derivatives	166.085	6.48033	0.0770188	0.264278	0.544566	0.142444	1.10704	1.6068	3096.14	3392.84	2950.6	3105.1	3002.12	4031.43	5066.61	3354.96	2448	2799	1817.31	2199.28	2492.3	2070.3	2427.04	1752.38	6276.61	2634.9	2381.6	1672.08	1426.74	2136.49	1937.34	1432.54
Neg_00210	Negative	(M-H)-	L-Pyroglutamic acid	Carboxylic acids and derivatives	Carboxylic acids and derivatives	128.035	10.1549	0.317404	0.104648	0.117382	0.627304	1.19527	0.946473	14644	13029.2	14138.1	16145.3	11975.1	12120.2	10867	12195.2	11700.6	16198.4	8165.77	9520.31	7576.95	9360.47	13001.4	6634.71	7342.49	9272.61	8983.36	8676.54	9196.4	8890.55	9440.22	11009.7
Neg_01066	Negative	(M+CH3COO)-	L-Threonate	Organooxygen compounds	---	195.051	9.64666	0.236648	0.806011	0.684398	0.0781846	0.946031	1.18155	85388.8	80524	95586.2	92132.6	82474.1	83286.4	93382.7	103896	75735	139381	57702.7	78925.1	64181.7	52280.9	50484.5	51891.1	63911.5	64652.3	45736.6	52896.1	46198.5	38491.4	63960	46739.7
Neg_01168	Negative	[M-H]-	L-Tryptophan	Indoles and derivatives	Indoles and derivatives	203.081	6.334	0.923546	0.814226	0.1849	0.177505	0.510782	0.812647	23668	28195.8	22746.3	25639.1	18168.7	22552.9	74412.9	35949.4	21661.1	21992.6	110531	11442.7	29877.6	50949.7	53879.5	75760.3	31428.6	49705.5	64095.6	42665	63287.7	59518.1	63916.5	65346.1
Pos_00683	Positive	[M+H]+	Luteolin	Flavonoids	Flavonoids	287.054	0.952	0.541562	1.80666	0.438924	0.0876167	0.854416	1.60202	61084.7	92909.7	62518.1	77264.3	82900.5	88037.2	88074.8	99771.3	71373	160223	73438.6	51016.6	120503	62093	100176	210173	121537	125887	120860	76197.2	25363.6	108568	53201.8	77956
Pos_02397	Positive	[M+H]+	Luteolin-4'-O-glucoside	Flavonoids	---	449.109	10.434	0.608058	0.0805973	0.0034457	0.770613	1.34905	1.03248	17463.9	18543.1	21627	20726.3	22503.2	19403.5	14148.8	14553.6	14054.1	10757.2	16880.9	18754.7	15762.4	19593.1	12084.7	23848.3	14817.4	20642.5	16818.9	18089.6	17421.1	16715.1	19398.9	14946.2
Neg_06429	Negative	[M-H]-	Luteolin-7-O-glucoside	Flavonoids	---	447.094	8.96	0.459513	0.713109	0.512683	0.387418	1.20685	1.2253	34792.3	56595.9	73040.1	124580	41817.8	32371	58145.9	58077.4	28928.8	50346.7	39707.5	65739.5	69717.1	134318	71046.5	62229.1	30690.7	98011.2	67956.5	48232.4	76740	75293.6	38177.1	73925.3
Neg_06417	Negative	[M-H]-	Luteolin-8-C-glucoside	Flavonoids	Flavonoids	447.092	5.853	6.19777	0.230783	7.73349e-05	0.884156	2.67037	1.04273	752214	606187	876409	721811	766048	704749	103529	316423	297404	356203	94884.7	489536	162957	174492	195228	352227	105119	246607	217693	301795	76969.1	109685	133790	346017
Pos_02985	Positive	(M+H)+	LysoPC(16:0)	Glycerophospholipids	---	496.339	4.62032	0.414894	0.12976	0.271649	0.684299	0.867314	0.966429	35150.6	36726.8	40677.7	34704.7	33880.5	35484.4	63533.6	43640	36738.9	34894.4	38465.9	32492.1	25371	23378.1	37251.9	23156.5	24378	29606.5	28235.9	28720.1	29151.1	28459	26988.8	27254.1
Pos_03324	Positive	(M+H)+	LysoPC(18:0)	Glycerophospholipids	---	524.379	3.48895	0.047116	0.230832	0.723165	0.0764992	1.05411	0.690986	4105.93	4147.41	3619.36	4827.46	4321.48	3226.8	3055.61	3418.84	6381.66	3542.55	2946.65	3658.35	1208.07	1968.67	1990.83	1309.34	1691.19	1835.44	1344.58	2901.57	2130.74	2576.37	3757.46	1766.48
Pos_03285	Positive	(M+H)+	LysoPC(18:1(9Z))	Glycerophospholipids	---	522.354	4.49408	0.404745	0.179687	0.0127256	0.325014	1.41166	1.22764	7525.99	9108.8	8318.4	10706.9	8180.81	7670.22	8710.98	6475.2	4684.89	6669.11	5904.07	4045.52	5386.87	2968.32	5372.96	2062.92	3350.27	4584.53	2606.64	3284.98	1639.7	3026.57	4546.41	4222.05
Neg_06636	Negative	(M-H)-	LysoPE(16:0/0:0)	Glycerophospholipids	---	452.278	4.76563	0.0479245	0.0231621	0.803121	0.889241	0.964204	0.980608	7717	9033.57	5441.86	6939.65	6949.09	11016.7	9747.38	7513.71	7535.87	7051.5	11255.7	5742.24	5704.76	5600.05	3737.27	6842.5	4195.46	5833.4	6182.24	7174.13	2965.07	5374.75	5427.39	5420.98
Neg_00147	Negative	(M-H)-	Maleic acid	Carboxylic acids and derivatives	Carboxylic acids and derivatives	115.004	10.3453	1.38084	0.137811	0.0123174	0.840361	0.789155	0.980387	118819	111701	114979	103160	103941	112089	119873	140506	131306	181212	148948	120434	115740	130970	77171.4	87114.5	129935	129960	97604.2	125123	126620	117511	113320	104134
Pos_01114	Positive	[M+H]+	Maltose	Organooxygen compounds	Organooxygen compounds	343.125	9.045	4.31894	4.20043	6.65599e-06	0.00445179	0.798951	0.786825	852459	845902	876065	831877	851034	838704	1.07759e+06	1.04607e+06	1.16999e+06	998184	1.02413e+06	1.06244e+06	648539	533297	818433	506934	610800	685280	790570	767927	825336	824238	822704	802932
Neg_00819	Negative	[M-H]-	mannitol	Organonitrogen compounds	Organooxygen compounds	181.071	7.379	2.65736	2.25359	0.000765672	0.00570476	3.18702	1.55782	169429	169376	174564	99865.2	87931.9	94731.4	30078.2	39155.3	24661.7	64113.6	68447.8	23274.1	118398	159865	128102	107279	200311	121961	92108.5	85740.6	89352.8	90735.6	93258.9	85395.2
Neg_00778	Negative	[M-H]-	Mannose	Organonitrogen compounds	Organooxygen compounds	179.055	7.369	8.56001	13.5496	0.0176135	0.0213947	2.43561	6.44657	1.23414e+06	2.29551e+06	858324	2.60752e+06	2.87919e+06	2.09713e+06	822926	626243	350060	696054	2.06029e+06	359747	573048	3.85092e+06	3.29246e+06	1.5278e+06	4.90355e+06	457276	335898	212220	322063	452817	429278	513278
Neg_07142	Negative	[M-H]-	Maslinic acid	Prenol lipids	Prenol lipids	471.352	1.054	0.311196	4.52616	0.655317	0.0290119	0.883892	4.57828	63432.9	49886.2	51846	60543.3	49847.6	52785.8	64394.3	57671.5	11777.1	54660.7	129009	53959.5	270276	669487	468212	160425	255328	18799.9	75562.2	77920	67573.2	69132.6	58658.5	53603.4
Neg_03939	Negative	[M-H]-	Matairesinol	Furanoid lignans	Furanoid lignans	357.136	0.94	1.39046	1.16932	0.206711	0.633819	0.697073	0.909773	149673	125445	120985	116040	111791	124994	363646	206677	107603	149443	140080	106942	1.36389e+06	670031	565491	512887	712235	379988	791227	725006	775188	767039	771175	791872
Pos_00272	Positive	(2M+NH4)+	Methoxyacetic acid	Carboxylic acids and derivatives	---	198.096	6.22713	0.508956	0.711651	0.016666	0.0338075	1.79667	3.02874	11497.7	9847.41	9394	11149.6	9750.24	4243.85	4151.33	4145.37	4606.26	3529.16	9915.76	4755.61	8588.28	17195.6	3511.89	5932.15	15449.3	3336.32	3137.94	2994	2996.02	2906	2856.5	2943.19
Neg_00835	Negative	[M-H]-	Methylgallate	Benzene and substituted derivatives	---	183.029	1.175	1.24916	1.63118	0.539543	0.44826	1.07226	1.15042	1.18858e+06	1.28621e+06	1.36797e+06	1.12781e+06	1.11926e+06	1.21785e+06	1.16559e+06	1.08963e+06	1.52716e+06	1.39956e+06	929495	703751	612162	783411	367794	290874	731768	896670	518571	491948	512286	530309	481942	666109
Neg_00162	Negative	(M-H)-	Methylmalonic acid	Carboxylic acids and derivatives	Carboxylic acids and derivatives	117.02	1.85003	4.66399	0.364709	5.56261e-05	0.818823	0.606439	0.977956	339424	383271	347313	421339	460472	432330	624235	678057	632549	601679	586615	808257	546265	840487	655190	475819	596655	507185	616037	714336	595961	615600	573164	588136
Neg_01241	Negative	(M+CH3COO)-	Mevalonic acid	Fatty acyls	Fatty Acyls	207.087	4.14007	0.30193	1.34922	0.233195	0.0458856	1.26815	0.658357	12704.9	14276.1	12684.4	11937.1	12820.3	11433.6	11593.6	11099.2	8494.54	3383.16	6925.13	18320.8	32240.2	70362.3	17603.5	17706.9	60712.2	64562.8	66819.8	61350.4	72993.3	66987.5	65420.3	66193.1
Pos_00869	Positive	(M+H-H2O)+	MG(16:0)	Fatty acyls	---	313.273	4.0254	0.326884	0.18887	0.182784	0.619346	1.2101	0.849927	13411.3	15589.6	15728	18311.4	19907.8	9632.62	16610.7	13354.1	13555.1	14024.1	9535.32	9427.55	4947.43	4025.96	10068	19863.4	8556.58	8998.08	8683.57	18170.9	5151.13	8566.54	7862.06	17994.5
Neg_00361	Negative	(M-H)-	Monomethyl glutaric acid	Fatty acyls	---	145.051	7.82313	0.0344914	0.0407455	0.797909	0.900772	0.981627	0.974135	8609.76	8638.16	8953.63	8368.81	9794.03	9588.61	11461.8	9634.04	9422.62	8732.15	7004.04	8708.15	9938.43	12523.9	7534.62	10623.2	5188.68	11449.3	6840	6944.63	7445.07	7611.56	15322.9	14614.3
Neg_07388	Negative	[M-H]-	Myricetin-3-O-galactoside	Flavonoids	---	479.088	6.077	0.249221	5.71017	0.64188	0.00450081	0.803301	0.276842	5246.22	9086.66	5338.53	25473.2	26110.5	32456.8	8029.36	15847.9	10219.8	12517	55495.5	26997.4	83369.5	26517.5	204509	229634	54076.3	117999	472864	244003	774499	276500	465952	352877
Neg_01514	Negative	[M-H]-	Myristic acid	Fatty Acyls	Fatty Acyls	227.201	1.09	5.97871	0.664999	0.000997698	0.810038	0.790863	1.02039	1.76214e+06	1.9477e+06	1.61383e+06	1.81071e+06	1.59171e+06	1.77444e+06	1.8579e+06	2.20848e+06	2.20351e+06	2.25565e+06	2.23988e+06	2.5119e+06	2.25742e+06	2.4067e+06	1.49947e+06	2.37237e+06	2.28285e+06	1.78232e+06	1.91553e+06	2.21281e+06	2.16972e+06	2.20497e+06	1.74333e+06	2.10295e+06
Neg_02572	Negative	(M-H)-	N-Acetylglucosamine 1-phosphate	Organooxygen compounds	---	300.048	11.634	0.0907992	0.0622153	0.47823	0.587034	0.869186	0.916797	2056.3	4936.38	2095.43	2208.17	1843.42	2219.95	2748.47	3088.66	2409.97	2629.69	2906.67	3887.83	1660.31	2102.96	1849.53	1472.74	2311.45	1554.68	1381.85	1714.82	1879.44	1696.37	3226.13	2046.96
Neg_00885	Negative	[M-H]-	N-Acetylglutamate	Carboxylic acids and derivatives	Carboxylic acids and derivatives	188.057	9.962	0.854147	0.292471	0.0515386	0.619832	0.665212	1.09199	27731.1	27445.6	27078.4	24026.7	26741.5	30242.1	26700.1	43578.3	47026	65356.4	24094.4	38678.4	53848.9	29705.9	53472.7	33315.3	30873	76924.2	40331.5	42733.3	41680.6	41592.9	45861.8	42509.9
Neg_00710	Negative	[M-H]-	N-Acetyl-L-aspartic acid	Carboxylic acids and derivatives	Carboxylic acids and derivatives	174.04	10.111	2.08005	0.781067	6.68218e-06	0.105389	4.70998	0.312062	81203.5	66746.8	67777.4	59212.4	53074.4	49468.8	6959.27	15200	14025	28481.5	5320.57	10159.1	4436.84	3563.78	10394.2	1030.26	2695.02	2945.97	7313.71	12380.5	9495.25	9879.8	37656.6	3597.99
Neg_01218	Negative	(M-H)-	N-Acetyl-L-phenylalanine	Carboxylic acids and derivatives	Carboxylic acids and derivatives	206.082	8.0322	0.336418	0.330945	0.0489982	0.105556	1.27772	1.51032	12311.9	10516.6	11156.4	7723.28	8745.87	8207.94	7160.61	7961.78	7944.65	6545.67	6119.52	10179.1	4508.58	3019.88	9106.59	4782.32	4165.68	3339.71	3761.06	3546.61	2883.65	2999.37	2719.24	3240.14
Neg_01730	Negative	[M-H]-	N-Acetyltryptophan	Carboxylic acids and derivatives	Carboxylic acids and derivatives	245.094	8.053	1.50399	0.999914	3.15605e-09	2.28126e-07	18.1172	0.22773	30097.3	27664.1	28275.4	23553.1	24677.7	22217.1	991.449	1087.43	2852.99	1263.01	1434.66	1007.83	2353.44	2712.01	4755.33	1181.14	920.277	1482.72	10362.1	10435.6	9892.02	9655.51	9342.63	9175.27
Pos_04651	Positive	(M+H)+	Narcissin	Flavonoids	---	625.176	5.61845	0.0272851	0.297999	0.91162	0.110785	1.04777	2.04828	7012.3	5525.89	7057.06	6602.66	6844.54	7040.83	1415.08	8088.78	4796.83	4209.61	1104.05	18641.6	1869.11	4353.13	1077.38	5485.13	2577.6	641.564	1303.31	1477.45	1498.43	1418.79	1109.38	1006
Neg_09951	Negative	[M-H]-	Naringenin-7-O-rutinoside	Flavonoids	---	579.168	1.568	2.42395	2.53132	0.0109647	0.138795	1.53304	0.692602	311096	305569	270018	230645	264722	180134	97336.3	168344	132997	168314	212639	239383	319010	290090	78302.8	160275	173298	365680	408000	139572	281742	337018	396953	438812
Neg_09953	Negative	(M-H)-	Naringin	Flavonoids	Flavonoids	579.172	1.59502	1.01877	0.433455	0.0406584	0.516228	1.40026	0.928175	54226.5	68013.1	96150.5	55494.2	69015.1	48631.6	36423.8	46763.3	36030	46920.9	56528.9	56945.4	99439.4	74065	83293.7	81493.6	51737	100380	91268.2	59557.6	90361.8	97019.1	91826.1	98324.8
Neg_01274	Negative	M-	N-Benzyloxycarbonylglycine	NA	---	209.067	8.05538	1.43947	2.44256	0.146789	0.134649	1.11083	1.45024	418643	414673	502827	583323	545470	513089	483465	459089	387676	418330	456862	475472	380899	332900	498595	350672	75852.9	227343	234864	218655	218482	218043	208169	188650
Pos_00155	Positive	[M+H]+	Nicotine	Pyridines and derivatives	Pyridines and derivatives	163.121	1.954	1.15344	0.0249998	0.296292	0.978016	6.92163	0.980945	8231.71	247173	7203.14	15018.4	7604.32	19045.1	6660.31	6801.1	2523.23	5938.89	14232.4	7804.11	13246.1	10599.4	9517.06	60286.5	18155.4	4943.4	71373.4	7691.62	4209.86	10020.8	16904.8	8815.33
Pos_00129	Positive	(M+K)+	Norvaline	Carboxylic acids and derivatives	Carboxylic acids and derivatives	156.041	8.8542	0.158129	0.1447	0.514363	0.566953	0.858536	1.13558	7314.2	15719.6	6706.18	4859.66	5859.37	6318.82	7067.52	9653.69	10414.3	12234.4	5456.52	9659.12	7829.8	5752.04	3004.33	6598.37	8409.32	10991.8	10030.5	3044.93	6006.68	5662.49	6709.83	6046.81
Pos_00291	Positive	[M]+	O-Acetyl-L-carnitine	Fatty acyls	Fatty Acyls	204.121	7.674	0.154998	0.331305	0.79698	0.374609	1.19831	0.544076	11346.1	68777.8	9661.85	4648.55	7290.68	4526.42	32867.1	17752	2771.57	11285.9	14888.3	9102.92	2415.52	5533.9	1795.15	2583.27	7254.26	1885.58	6164.48	21638.8	3252.54	4716.44	2129.07	1555.82
Pos_02317	Positive	[M+H]+	Oleanane -4H, + 2O	Prenol lipids	---	441.371	0.805	1.2985	0.167929	0.00500049	0.68206	1.68801	1.03341	63468.2	65961	66222.8	52357.3	56603.4	52441	25420.3	29073	29104.5	31296.6	66127.2	30502	44119.6	58653.6	64287.7	58641	47477.9	43716.8	51505.6	47980.6	53240	53839.9	43691.1	56395
Neg_06713	Negative	(M-H)-	Oleanolic acid	Fatty Acyls	Prenol lipids	455.353	1.00703	2.46856	3.6638	0.00816658	0.141126	1.62523	1.34658	232797	243497	203392	268347	233493	238561	160475	143482	52918.5	107600	246929	162371	1.07638e+06	1.27678e+06	643954	395728	806436	837211	571463	792559	616791	684679	451206	623504
Neg_02209	Negative	(M-H)-	Oleic acid	Fatty Acyls	Fatty Acyls	281.248	1.00733	3.05335	1.92489	0.000205134	0.292338	1.82684	1.95094	242228	276002	194880	335202	232788	235547	137114	136378	156938	146582	127752	125439	126376	145246	59247.5	82011.1	513478	55444.2	70124.4	89540	95906.3	92454.7	60837.2	94384.1
Neg_10628	Negative	[M-H]-	Oxidized glutathione	Carboxylic acids and derivatives	Carboxylic acids and derivatives	611.15	12.11	0.0740159	1.23051	0.846714	0.0124904	1.03391	1.48527	28678.9	28303.6	27711.1	27804	30454.9	26411.3	38343.5	32059.4	9482.94	19544	26088.4	38290.6	38396.3	59562.1	41093.1	38263.8	69138.4	46913.2	33137.9	30049.4	32765.4	34136.2	35512.1	31915.9
Pos_00165	Positive	[M+H]+	Paeonol	Organooxygen compounds	---	167.069	0.969	0.842734	1.26277	0.108971	0.156521	0.782799	1.48648	49953.2	73480.6	45825.1	56230.3	75267.9	44619.7	71293.6	76874.3	51369.1	100637	82341.3	58692.6	56518.8	122278	39528.5	98493.4	133702	43312.6	54448.9	50950.6	69757.5	53298.2	67712.3	36048.2
Neg_01858	Negative	[M-H]-	Palmitic acid	Fatty acyls	Fatty Acyls	255.233	0.872	0.959504	1.42732	0.415206	0.299574	1.16393	1.17761	237085	256586	207168	316753	243845	302696	402930	257192	166093	216692	148977	151954	347151	336057	190924	365970	369243	182292	218215	333705	278096	264656	193411	233330
Neg_02150	Negative	(M-H)-	Pantetheine	Carboxylic acids and derivatives	---	277.122	5.35503	0.242369	0.579311	0.0048702	0.000181229	1.29918	2.50609	4071.81	3108.06	3533.92	3689.42	3442.02	4193.23	2707.34	2594.84	3080.46	2739.18	3503.49	2338.02	5161.37	6105.34	5414.9	2802.29	4094.33	4462.62	2265.14	1714.93	1935.62	1588.83	1582.83	2101.71
Neg_01392	Negative	[M-H]-	Pantothenate	Organooxygen compounds	Organooxygen compounds	218.102	6.756	2.70732	0.198492	1.42019e-06	0.798967	3.70961	1.11013	120643	117911	118218	112570	104946	103195	12137.5	34688.5	16666.1	64472	27209.2	27455.9	32424.2	37157.3	33922.3	37376.1	22434.1	25263.6	55086.7	54998.6	3267.77	52888.5	3259.51	368.469
Pos_05876	Positive	(M+Na)+	PC(16:0/16:0)	Glycerophospholipids	---	756.554	3.42763	1.75824	4.09835	0.102228	0.0047935	0.797068	1.58523	233539	237017	323831	236983	289553	257958	253632	279782	462917	319720	398817	265995	360650	466105	405841	607067	432416	394825	310850	398986	235040	202620	249710	285139
Pos_02204	Positive	[M]+	Pelargonidin-3-O-glucoside	Flavonoids	---	433.113	3.338	3.0073	0.698851	0.013681	0.167055	1.8444	1.67824	309950	332816	338337	322168	324131	222085	266853	211098	18470	77352.2	139899	289089	34195.9	21344	22852.7	17542.7	3838.5	25710.7	28474.8	3538.01	4526.04	8381.63	10979.7	18871.5
Pos_02568	Positive	[M]+	Peonidin-3-O-beta-D-glucoside	Flavonoids	---	463.124	3.887	0.184089	0.348055	0.845946	0.0837127	1.09752	3.12364	43881	39012.2	27841.2	56539	106885	61797.6	151337	63381.2	1335.71	27802.2	51244.3	11003.9	6539.1	1876.68	1331.86	3192.74	1162.26	884.224	637.271	682.644	525.989	547.326	1184.63	1220.02
Neg_07318	Negative	[M-2H]-	Petunidin-3-O-beta-glucoside	Flavonoids	---	477.103	0.989	6.18099	5.1637	4.46704e-06	0.0377187	3.54252	0.639375	672509	630047	664760	553546	565506	570747	59672.9	171812	74075.3	128324	271025	327440	710175	294028	701106	1.07355e+06	192438	447932	922950	802002	881355	881017	978685	881756
Neg_00079	Negative	(M-H)-	Phenol	Phenols	Phenols	93.0352	0.80185	0.358074	0.434435	0.121015	0.331478	1.41145	1.54547	8271.49	10150.4	10102.2	10626.5	9163.29	10267.7	14090.3	8090.39	5544.68	7136.94	3598.37	3043.96	15752.2	4971.23	5683.11	32227.1	13731.8	5249.14	9981.49	8283.08	9801.87	2798.03	8043.03	11313.2
Neg_03176	Negative	[M-H]-	Phenylacetic acid + 2O, O-Hex	NA	---	329.086	3.389	1.89685	4.07999	0.24261	0.00830097	0.721011	4.42555	294786	274760	289187	278892	283160	257274	690747	375460	227018	276864	598513	158770	150503	230053	268905	119961	435970	98304.3	55204.8	52748.4	51406.9	49098.6	38041.9	48083.2
Pos_00977	Positive	M+	Phenylalanyl-Tyrosine	Carboxylic acids and derivatives	---	328.138	4.11702	0.264115	1.21534	0.0357937	0.00305959	1.3624	2.53146	4517.24	4073.51	4316.61	5510.77	4664.27	4553.84	4332.92	3159.6	2443.02	2566.47	5203.47	2579.41	21454.4	24373.8	21289.3	17470.3	38055.1	15275.9	9798.13	4148.09	8161.03	11645.1	6778.19	13951.3
Neg_00380	Negative	(M-H2O-H)-	Phenyllactic acid	Phenylpropanoic acids	Phenylpropanoic acids	147.045	2.41853	0.28461	1.35699	0.522027	0.107658	0.807346	2.95234	20524.3	12653.4	22127.8	15762.7	19722.1	15541.9	20767.5	18135.2	7627.9	18256.5	51537.2	15381.5	43447.7	26323.3	5718.16	12582.3	107039	53664.6	12366.7	1749.13	30093.1	10212.5	15540.5	14301.6
Neg_00543	Negative	(M-H)-	Phenylpyruvate	Benzene and substituted derivatives	---	163.04	0.97175	0.125723	3.77408	0.952625	0.0307633	1.00774	3.61745	661574	605752	720418	724144	944672	749585	918912	774572	419126	842401	854886	562403	143679	159316	51662.8	245675	520158	261343	43794.7	53925	53392.5	82484.6	97565.3	50828.6
Neg_02089	Negative	[M-H]-	Phloretin	Linear 1,3-diarylpropanoids	Linear 1,3-diarylpropanoids	273.075	3.446	1.77595	2.27778	0.000263098	2.484e-05	2.80097	0.535184	75364.8	48682.2	79234.3	70208.3	40911.7	50421.6	20739.7	25511.9	13561.9	24826.9	14639.1	30969.2	46191.9	48131.5	31334.9	69270.5	42437.4	47942	97342.9	85088.1	88300	95064.2	81717.3	85590.2
Neg_06090	Negative	[M-H]-	Phloretin-2'-O-glucoside	NA	---	435.13	3.431	6.86265	9.17604	2.52985e-05	2.57581e-07	1.94369	0.541034	793351	1.20371e+06	1.31623e+06	1.1312e+06	1.18458e+06	1.16464e+06	576577	601138	566963	665604	523749	561233	731870	678342	869150	880844	563634	779883	1.42466e+06	1.33002e+06	1.38631e+06	1.4367e+06	1.40742e+06	1.33918e+06
Pos_00229	Positive	[M]+	Phosphocholine	Organonitrogen compounds	Organonitrogen compounds	184.074	12.117	1.34261	1.43979	2.26223e-05	0.0137535	2.80014	3.12394	41025.9	30960.6	33058.6	28304.5	28634.8	34436.9	21493.5	12907	9299.88	9531.76	9219.25	7695.64	20000	61520.3	30265.5	15657.5	46391.2	21486.4	14065.5	14744.4	9914.75	7626.7	8210.75	7961.91
Neg_00576	Negative	(M-H)-	Phthalic acid	Benzene and substituted derivatives	Benzene and substituted derivatives	165.019	1.92047	2.28803	2.36605	0.00632511	0.0200914	2.77412	4.50984	112477	126820	214139	85701.7	83144.5	91202.6	39268.8	52404.3	28154.5	80717.7	19421.8	37226.3	107040	67471.4	31337.8	56273	175786	37175	22612.3	15987.2	19425.1	11508.4	22947	12863.5
Pos_00117	Positive	[M+H]+	Phthalic anhydride	Benzofurans	---	149.022	5.56	0.349832	0.693419	0.284776	0.26635	0.810026	1.3623	14341.2	31683.5	16698.9	16131.4	8479.01	12718.9	20878.6	21783.4	20561.9	19429.6	15822.6	25042.1	34960.3	36677.6	55586.9	19474.1	53158.5	22876.5	29149.8	18139	16761.4	51341.1	14180	33927
Pos_00919	Positive	[M+H]+	Phytosphingosine	Organonitrogen compounds	Organonitrogen compounds	318.301	1.883	5.93415	3.8518	0.000168692	0.00871737	3.09743	0.572856	681832	713504	451091	589030	669753	716223	432824	258098	49412	51017.3	151938	290453	154528	159220	121361	171754	398011	221719	388164	375427	398500	245667	359833	373596
Neg_03937	Negative	[M-H]-	Pinoresinol	NA	---	357.134	3.238	1.2205	2.18755	0.0716111	0.062099	0.546435	0.706892	19649.1	38893.3	49774.8	36546.2	22065.6	45103.9	44265.6	72551.3	42609	44300.7	55215.3	129088	121862	39619.1	175644	146133	253109	194165	190834	221785	211334	241253	207954	243211
Pos_02398	Positive	[M+H]+	Plantaginin	Pyridines and derivatives	---	449.11	2.83	5.76259	0.374963	1.90906e-08	0.584316	4.62147	0.835507	462527	472705	456972	472291	456317	460286	149835	92055.6	69295.4	112736	164261	13595.9	15945.7	40285.7	17240.9	63370.4	28524.4	5304.39	34758.4	13489.9	25507.1	43708.7	44480.8	42328.1
Neg_05086	Negative	(M-H)-	pregnenolone sulfate	Steroids and steroid derivatives	---	395.191	4.76037	0.0902508	0.0156186	0.793748	0.967291	0.953505	1.00895	32395.9	20320.3	17604.1	15994.9	15321.6	18172.6	21457.7	17456.5	24458	15522.7	31367.7	15389	7022.81	5958.48	6306.62	3277.19	10518.7	7535.59	6336.94	6149.48	5252.08	7456.78	11338.5	3725.11
Neg_09846	Negative	(M-H)-	Procyanidin A2	Flavonoids	Flavonoids	575.12	3.85658	3.48355	1.3329	0.00680883	0.0704116	2.53242	0.522544	355844	202260	389630	196840	198142	447796	70309.1	123425	148517	68958.5	64818.9	231008	22116.1	8237.13	69798.1	22361.5	19857.8	15704.5	77473.6	37360.8	51878.4	21478.4	58190.9	56128.3
Neg_09898	Negative	[M-H]-	Procyanidin B1	Flavonoids	Flavonoids	577.137	4.094	2.54949	0.0677977	1.34991e-06	0.875539	3.78732	1.07579	95319.3	95679.5	79130.7	120848	103675	102885	10897.4	28100	27592.5	29898	17780.8	43504.5	8741.19	2911.8	29379.6	14242.1	4128.84	1072.85	10279.5	4864.21	10283.9	9364.14	10079.2	11344.7
Neg_09890	Negative	[M-H]-	Procyanidin B2	Flavonoids	Flavonoids	577.133	4.404	13.6003	0.34882	7.02051e-09	0.895779	3.64024	1.05546	2.69707e+06	2.7158e+06	2.75842e+06	2.88753e+06	2.91474e+06	2.76597e+06	376423	775713	687786	747918	807832	1.2028e+06	354084	159300	1.17751e+06	587851	82610.3	205810	446554	360306	409650	390411	445239	380116
Neg_14600	Negative	[M-H]-	Procyanidin C1	Flavonoids	Flavonoids	865.203	5.597	2.20707	0.005166	3.22576e-09	0.988446	4.45416	1.00652	70675.6	64783.4	66792.2	63970.9	76080.6	69157.6	8102.68	15128.8	15416.5	13383.6	16444.8	23900.2	7228.19	3461.78	28293.1	12558.4	2016.41	3110.95	7618.17	9287.55	9489.4	8961.61	11561	9384.14
Pos_00433	Positive	(M+Na)+	Prolyl-Threonine	Carboxylic acids and derivatives	---	239.105	7.26973	0.00418277	0.978915	0.945724	0.251885	1.01051	0.0320734	469.257	692.396	1011.79	844.265	800.109	858.708	701.728	690.51	653.592	707.788	1212.27	662.014	668.267	706.907	424.41	717.7	641.768	737.177	99501.8	1031.49	749.5	798.563	18624.4	772.849
Neg_00025	Negative	(M-H)-	Propionic acid	Carboxylic acids and derivatives	Carboxylic acids and derivatives	73.0312	9.9083	0.650924	0.0119024	7.63616e-08	0.955255	0.369328	0.988851	3250.87	2547.63	2446.97	3142.44	1585.44	3433.68	7402.58	7330.25	7103.93	7836.68	7999	6751.5	4869.55	4422.44	6237.04	1832.87	5262.79	6498.75	2891.18	3105.62	5333.18	5844.87	5232.41	7044.54
Neg_00437	Negative	[M-H]-	Protocatechuic acid	Benzene and substituted derivatives	Benzene and substituted derivatives	153.018	7.532	0.616722	1.36735	0.211158	0.00392018	0.802531	1.29228	40533.1	43340.5	41973.7	48134.9	46480	43665	73394.9	64542.3	32892.8	78481.7	38055.4	41750.4	85523.6	94904.4	78303.7	65179.1	84677.4	67541.1	58124.5	57004	63593.8	62976.6	63030.1	63713.6
Neg_09557	Negative	(M-H)-	Protoporphyrin IX	Tetrapyrroles and derivatives	Tetrapyrroles and derivatives	561.256	4.39383	0.565295	1.4407	0.0363691	0.0125425	1.61156	0.514401	9541.55	12637.2	12181.7	20583.6	16990.9	17602.4	6722.45	8985.7	15750.7	9594.12	3866.02	10640.5	15513.8	18457	41911.8	11252.9	36291.9	17459.9	54737	30115.5	28165.3	54096.3	53303.3	53468.9
Neg_00655	Negative	[M-H]-	P-Toluenesulfonic acid	Benzene and substituted derivatives	Benzene and substituted derivatives	171.012	0.791	3.35813	1.50938	2.92235e-08	0.00660071	2.98956	1.30575	185946	180498	199198	183825	186710	177042	94077.2	67440.5	40859.1	58600.9	61748.6	49643.4	101033	96863.5	107510	74477.4	115760	81878.6	74510.5	77723	77766.5	74873	66385	71031.8
Neg_01652	Negative	(2M-H)-	Purine	Imidazopyrimidines	Imidazopyrimidines	239.077	7.47485	0.563187	2.86634	0.288793	0.0265062	1.20097	5.00785	69456.7	58510.7	56174.3	49854.8	64322	57104.3	81987.9	51505.3	34885.4	51466.8	55039.9	21061.2	65993.5	193273	160548	38688.5	231135	17651.2	16174.7	15996.1	27851.2	27669.5	27271	26273.5
Pos_00098	Positive	(2M+H)+	Pyruvaldehyde	Organooxygen compounds	Organooxygen compounds	145.049	9.05495	0.684532	0.678065	0.000303869	0.00549666	0.824049	0.822116	29767.2	29231	28822.2	24779.7	24978.2	26291.1	34813	32932.1	34593.7	30940.1	32536.8	33043.3	19175.1	18600.2	26035.8	18764.9	20841.2	22163	25858.9	23058.6	25105.4	25594.5	26894.6	26240.6
Neg_00376	Negative	(M+CH3COO)-	Pyruvate	NA	Keto acids and derivatives	147.03	10.0477	0.0224743	0.567251	0.954487	0.0758908	1.01559	0.815354	23330.3	19591.5	42297.2	19447.7	19100.9	66091.5	22373.7	31278.9	33742	43179.5	28087.1	28283.6	18574.7	18457.8	25969.6	14569.6	20653	19079.8	19499.4	25346.2	30580.3	20175.1	24580.1	23688.2
Pos_00793	Positive	[M+H]+	Quercetin	Flavonoids	Flavonoids	303.05	12.111	0.665229	1.23801	0.000923075	0.00666018	1.48648	0.631595	15997.9	21290	17524.6	16883	18995.7	14414.2	12353.6	11480.7	15054.6	10483.2	9730.47	11605.2	21449.5	13585.7	29828.8	31356.4	29969.6	30815.4	33337.6	36672.8	50130	53035.9	34712.7	40696.7
Neg_09204	Negative	[M-H]-	Quercetin-3-(6''-malonyl)-Glucoside	Flavonoids	---	549.089	6.696	1.27094	0.169426	0.000830922	0.379711	2.87159	1.18712	27218.3	32344.8	37781.3	31393.1	32594.9	31569.4	4504.56	5598.46	13475.1	6491.24	31306.9	5799.59	5377.4	1905.45	6544.65	5381.76	5844.25	2621.15	4245.12	3673.27	3151.76	4199.44	4341.47	3701.44
Neg_10890	Negative	[M-H]-	Quercetin-3,4'-O-di-beta-glucoside	Flavonoids	---	625.143	8.248	0.428636	0.425335	0.0651589	0.25894	1.74275	0.794581	1287.79	10832.5	9198.81	9088.35	10796.3	9640.09	3277.2	5201.49	6024.87	3648.57	2343.65	8678.69	14515	8785.89	21002.9	13349.8	16872.5	14330.2	23409.6	22809.2	20316.3	17091.2	22439	5762.5
Neg_06020	Negative	[M-H]-	Quercetin-3-Arabinoside	Flavonoids	---	433.08	3.929	8.7121	5.50035	0.00379301	0.562078	1.84641	1.31887	2.43019e+06	2.18539e+06	2.2301e+06	2.51204e+06	2.49746e+06	2.27157e+06	319630	1.02954e+06	1.60919e+06	730333	1.92356e+06	2.03867e+06	2.73911e+06	1.31014e+06	2.96245e+06	5.47178e+06	1.38335e+07	2.18533e+06	3.28577e+06	3.42163e+06	4.6633e+06	3.388e+06	3.47311e+06	3.37946e+06
Neg_07310	Negative	[M-H]-	Quercetin-3-Glucuronide	Flavonoids	---	477.066	6.524	0.395385	5.24727	0.853506	0.0375122	1.09882	0.571716	158974	212889	488508	408518	499423	478936	2164.61	382099	407557	46081.5	109198	1.09805e+06	420612	507993	280451	7126.63	967473	527716	872786	871548	825363	848538	512780	811500
Neg_08039	Negative	[M-H]-	Quercetin-3-O-beta-glucopyranosyl-6'-acetate	Flavonoids	---	505.099	6.696	1.98102	1.00742	0.000770735	0.031876	2.75194	2.20558	74354.5	70654.9	88175	79888.5	83715.4	82059.3	10937.8	15598.6	33124.9	17910.7	78484.8	17947.1	20281.8	10384.3	28962.1	26309	37599.7	7858.32	12203.3	5863.97	13666.7	7679.95	8818.19	11341.8
Pos_02597	Positive	[M+H]+	Quercetin-3-O-galactoside	Flavonoids	Flavonoids	465.101	12.11	1.20833	1.83151	2.29578e-06	0.0120107	1.8187	0.648326	34694.5	34336.4	35387.4	37874.8	38723.9	38699.7	25626.6	21432.1	20780.6	19415.6	14300.9	19254.1	56333.5	44326.4	57937.6	72899.5	100131	60147.4	75425.6	91061.7	119554	98956.5	130773	88518.9
Neg_08044	Negative	[M-H]-	Quercetin-3-O-glucosyl-6''-acetate	Flavonoids	---	505.1	3.707	1.72125	9.90536	0.437544	0.000439233	1.22344	0.4674	702830	686798	825219	774129	716186	681409	230000	673414	621895	461599	269898	1.32864e+06	634682	242652	1.43172e+06	546532	842679	761134	1.54244e+06	1.47168e+06	1.68151e+06	1.63092e+06	1.64597e+06	1.56836e+06
Neg_07309	Negative	[M-H]-	Quercetin-3-O-glucuronide	Flavonoids	---	477.065	6.696	1.04255	1.7907	0.321657	0.000118838	1.62405	0.519873	181850	206106	51031	36838.6	38583.7	83371.9	30248.2	44569.7	33428	31621.7	156373	71839	31860.9	28223.2	20619.4	15313.1	44867	32824.8	57875.8	59266.9	50669	54593.8	57182.5	54548.2
Neg_06424	Negative	[M-H]-	Quercetin-3-O-rhamnoside	Flavonoids	---	447.094	3.725	6.08468	11.2447	0.0478615	0.0467894	2.06353	0.375295	1.31587e+06	1.28584e+06	1.39412e+06	1.2242e+06	1.39166e+06	1.32025e+06	53739.1	732676	768796	2.00286e+06	144361	141425	337658	550333	69646.5	63177.9	277983	4.40584e+06	2.34257e+06	2.40207e+06	2.67171e+06	2.63838e+06	2.71492e+06	2.43079e+06
Neg_10272	Negative	[M-H]-	Quercetin-3-O-vicianoside	Flavonoids	---	595.132	6.721	0.478642	0.683506	0.00183534	0.672685	2.16049	0.869691	4928.35	6565.35	7078.57	5605.11	7043.78	2989.53	3069.99	3043.69	1360.02	2270.09	2299.94	3790.99	235506	194807	18118.4	15534.4	420672	199308	223237	188887	215962	206265	222680	189326
Pos_02596	Positive	[M+H]+	Quercetin-4'-O-glucoside	Flavonoids	---	465.101	5.3	0.2566	3.81513	0.726158	0.0536364	0.781998	0.57469	4905.85	6004.72	5578.01	30630.2	8445.89	64101.3	2447.9	30546.1	23389.7	7806.5	7451.76	81383.9	199354	16512.7	413101	341541	360967	203993	420310	505298	516842	525628	558644	145097
Neg_00952	Negative	(M-H)-	Quinate	Organooxygen compounds	Quinolines and derivatives	191.057	8.39652	11.0622	9.32648	0.00200656	0.0461609	0.831631	1.10329	7.82174e+06	8.26669e+06	7.70297e+06	8.80384e+06	8.27783e+06	8.62002e+06	1.08642e+07	1.02576e+07	8.97499e+06	1.09238e+07	9.50778e+06	8.9849e+06	1.14842e+07	1.16216e+07	1.03546e+07	1.2379e+07	1.33294e+07	1.05926e+07	1.07203e+07	9.96562e+06	1.03041e+07	1.07598e+07	1.04694e+07	1.10113e+07
Neg_08000	Negative	[M-H]-	Raffinose	Organooxygen compounds	Organooxygen compounds	503.165	11.557	2.37185	0.967806	0.324209	0.346886	0.729954	0.883879	573938	557520	579197	536370	518350	492185	872793	907326	391428	1.55545e+06	441963	293733	128564	165436	157051	192259	282826	138761	207999	187843	202315	180768	218037	207836
Neg_00424	Negative	[M-H]-	Ribitol	Organooxygen compounds	Organooxygen compounds	151.06	5.792	0.775309	0.422096	0.0531279	0.33161	1.14428	1.07334	92446.9	88274	95195.3	90289.8	89178.5	79206.3	89055.1	76200.9	94008	65911.1	68372.7	73636.6	56523.9	65814.8	63797	52254.2	74902.8	54247.9	51924	58667	62076.9	53908.9	63976.8	51873.3
Neg_05656	Negative	(M+CH3COO)-	Rosmarinic Acid	Cinnamic acids and derivatives	Cinnamic acids and derivatives	419.099	1.32362	0.229177	1.1307	0.807302	0.00663545	1.1423	0.603751	59501.9	63184.3	136415	16553.7	23943.7	19296	20528.4	58440.6	38855.5	132950	6549.55	21843.9	18308.3	16977.4	18771.2	20381.9	21944.2	20907	32196.8	44681.9	39374.2	33522.6	21964.6	22528.4
Neg_10580	Negative	(M-H)-	Rutin	Flavonoids	Flavonoids	609.148	6.59768	0.252333	0.462595	0.690942	0.330537	0.923102	0.929659	67403.5	60541.7	64314.5	56864.4	59040.3	58180.9	41549.5	60246.2	119355	60129.2	36523.1	79059.8	59750.7	52097	64159.6	75677.9	61627.6	84292.5	75274.7	67553.8	69891.7	73151.9	72089.6	69727.6
Neg_15148	Negative	[M-H]-	Saikosaponin C	NA	---	925.507	6.65	0.712489	0.432946	1.27119e-09	0.110252	14.3298	4.95997	5566.96	6652.55	5085.99	5874.16	5763.59	6215.19	867.12	495.656	61.9726	78.5663		541.282	3692.48	4418.71	269.902	113.856	10567.5	1892.59	509.03	546.212	765.274	632.82	384.33	1387.18
Neg_00295	Negative	[M-H]-	Salicylic acid	Benzene and substituted derivatives	Benzene and substituted derivatives	137.024	7.124	2.45812	0.743374	6.20771e-07	0.237323	2.92236	1.61491	111889	107327	103260	109379	94480.9	87837.3	35766.6	37464.5	27341.2	55339.2	32963.5	21287.7	19304.8	21583.5	7003.87	51893.2	58433.8	13895.8	16532.9	15468.5	17280.6	18806.4	20233.3	18257
Neg_04061	Negative	[M-H]-	Secoisolariciresinol	Dibenzylbutane lignans	Dibenzylbutane lignans	361.166	1.131	0.699332	3.15579	0.383761	0.000100292	0.825609	0.491441	86977.9	96831.9	86230.5	90863.8	92951.9	102187	176516	131691	23218.3	132613	123514	85942.6	113455	92856	90998.9	31849	51701.7	94962.8	162241	157983	171933	156721	172790	146552
Neg_11935	Negative	[M-H]-	Secoisolariciresinol diglucoside	Lignan glycosides	Lignan glycosides	685.274	5.208	0.734478	0.10113	0.139442	0.706247	0.580867	1.30957	18293.1	18939.4	18920.3	18412.6	16804.1	14567.6	12835.7	33285.5	48564	43543.6	671.375	43477.3	1216.67	10809.1	927.183	406.363	1768.27	1084.12	2305.04	1989.77	1361.9	2834.67	1535.37	2352.68
Neg_00457	Negative	(M-H2O-H)-	Shikimate	Organooxygen compounds	Organooxygen compounds	155.035	9.00865	1.13105	2.22331	0.100678	0.00229154	0.65817	3.05088	60071.1	53369.8	58585	56679	49780	44885.9	109246	81044.1	30973.1	78927.5	136169	54958.8	69425.9	35462.2	89011.6	32343.1	90845.4	89921.9	23584.3	21019.6	20521.1	22252.1	24357.2	21673.2
Pos_07401	Positive	[M+H]+	Soyasaponin Ba	Prenol lipids	Prenol lipids	959.517	5.686	0.167992	0.0804598	0.442397	0.53095	1.76471	0.685392	4746.19	5399.75	5538.92	640.386	122.729	366.215	106.129	2245.48	489.521	6571.42	56.5598	58.9095	81.4333	424.426	1254.8	50.067	1205.1	112.328	606.279	1575.76	1653.11	600.171	42.2739	86.4345
Neg_11596	Negative	(M-H)-	Stachyose	Organooxygen compounds	Organooxygen compounds	665.219	12.1832	0.118638	0.145468	0.299914	0.137712	0.845404	0.859135	2649.39	2614.83	2819.5	2758.63	2695.23	2281.24	4216.19	3130.02	2318.58	3743.73	3872.91	1430.13	2060.55	1637.02	2426.09	2118.52	1952.12	2281.32	2390.25	2117.14	2418.72	2122.07	3276.34	2196.6
Neg_02246	Negative	[M-H]-	Stearic acid	Fatty acyls	Fatty Acyls	283.262	0.989	1.66648	0.181075	0.368259	0.923603	1.105	0.987851	1.13985e+06	1.14988e+06	914060	1.26929e+06	967626	1.03446e+06	880419	1.02191e+06	1.08016e+06	1.35615e+06	692096	829168	969330	891716	488253	672590	742360	564995	601791	610433	669630	851034	875450	774149
Neg_00161	Negative	(M-H)-	Succinate	Carboxylic acids and derivatives	Carboxylic acids and derivatives	117.02	9.91032	1.51961	1.16253	1.60137e-08	0.0102672	0.40517	0.666348	16275.7	17543.8	18360.7	18237.7	16103.6	16870.4	38425.1	43528.6	40097.8	48949	40969	43211.6	29132	20267.7	30438.6	19176	21567.3	47960.5	43789.1	42522.5	40200.4	42224.8	43748.2	40449.1
Pos_01079	Positive	(2M+Na)+	Succinylacetone	Keto acids and derivatives	Keto acids and derivatives	339.107	3.22535	0.435373	0.129295	0.264241	0.775444	1.25185	1.07729	19905.8	39055.4	39947.9	26572	20076.3	28034.3	21451.7	22391.1	11863	21018	37241	24703.6	21392.3	19409.1	5763.74	14341.8	16486.4	32310.5	16062	14467.7	15098.3	30157.6	14043.2	12004.6
Neg_03513	Negative	[M-H]-	Sucrose	Organooxygen compounds	Organooxygen compounds	341.109	11.666	10.8182	5.11976	1.22407e-06	1.12516e-05	0.177315	0.410023	282469	279860	295579	278865	281464	288365	1.64788e+06	1.72837e+06	1.57632e+06	2.08562e+06	1.13492e+06	1.4516e+06	158697	95658.4	242981	151861	67649.6	143433	356126	332316	355838	327003	374219	352624
Neg_08113	Negative	[M-H]-	Syringetin-3-O-glucoside	NA	---	507.115	0.954	3.30831	3.59621	0.00313796	0.00265407	1.91999	0.639607	346102	347168	338889	293427	290500	306531	76349	176425	83074.9	128158	212594	324768	273005	189786	172387	331234	152878	166386	361920	333483	355025	309591	336550	313533
Neg_02643	Negative	[M-H]-	Taxifolin	Flavonoids	Flavonoids	303.048	2.073	1.30815	0.555188	0.202496	0.468332	2.35071	1.56308	152301	59745.4	196341	18341.7	30767.3	24028.7	16918.4	42576.6	13172	99483.9	21364.1	11327.5	17730.2	5291.51	30043.6	86434.1	12428.6	12266.5	16236.1	23729	6692.49	36234	8578.83	13575.2
Pos_03196	Positive	[M+H]+	Telmisartan	Benzene and substituted derivatives	Benzene and substituted derivatives	515.247	4.897	0.045085	1.06089	0.279402	6.00453e-05	0.744913	0.330814	123.372	167.992	389.914	178.311	212.341	55.6647	124.974	243.54	218.701	256.863	320.868	348.782	5865.24	3869.95	9724.45	518.001	1858.94	5358.15	12251.5	14231.2	14420.3	14433.4	14151.2	12717.8
Neg_10826	Negative	[M-H]-	Thalsimidine	NA	---	621.275	0.54	5.30732	5.43873	0.0490693	0.00951238	0.399286	0.431263	292210	318035	288903	371773	384012	399928	547612	917880	575301	304613	899523	1.90142e+06	128980	100337	597683	36734.7	82680.4	442596	515979	521349	500445	604818	528885	549324
Neg_00547	Negative	(M-H)-	trans-2-Hydroxycinnamic acid	Cinnamic acids and derivatives	---	163.04	4.89608	0.221589	0.137168	0.254953	0.501208	0.773148	0.835417	5221.64	7421.32	3161.7	2590.5	4839.45	6629.01	5568.05	5680.75	5180.17	7122.77	10722.9	4351.42	3989	6382.95	2201.35	1817.68	673.475	3658.9	2858.71	3138.47	4038.24	3704.52	3584.64	5087.4
Neg_00538	Negative	[M-H]-	trans-4-Coumaric acid	Cinnamic acids and derivatives	Cinnamic acids and derivatives	163.039	3.753	0.222926	2.73907	0.850087	0.468868	1.05994	1.27402	162823	142316	134474	133174	116320	144779	139261	133586	238746	237084	13642.7	24412.2	1.48514e+06	1.30303e+06	109045	2.07901e+06	235755	1.67672e+06	839799	956138	952301	999409	795286	864131
Neg_00382	Negative	[M-H]-	trans-Cinnamic acid	Cinnamic acids and derivatives	Cinnamic acids and derivatives	147.046	7.481	2.885	0.159159	0.000420481	0.953728	1.32779	1.02318	413834	431431	447941	389024	452925	413437	284826	322784	371891	357915	256389	325612	208728	250538	140795	262647	812154	53288.8	287304	258350	275714	280792	303142	283693
Neg_04847	Negative	[M-H]-	trans-piceid	Stilbenes	Stilbenes	389.122	3.646	1.59228	0.240758	0.00156357	0.762276	1.76324	0.941475	79173.4	83023.3	106376	65849.8	69431.8	62564.2	45157.2	49522.9	31010	60487.7	35422.6	42923.9	55921.1	38969.2	125427	86063.8	48617.2	50154.3	71402.5	71417.2	77690.5	61186.3	75621.6	73019.9
Neg_02208	Negative	[M-H]-	Trans-Vaccenic acid	Fatty Acyls	Fatty Acyls	281.248	0.987	6.59192	4.22179	0.000127376	0.253031	1.86967	1.98415	1.05487e+06	1.26446e+06	872644	1.47062e+06	1.06234e+06	1.06133e+06	585506	598068	676257	658501	561123	550197	577386	679898	287717	375778	2.1393e+06	244645	314167	400604	391462	387365	273819	402144
Neg_01512	Negative	(M-H)-	Traumatic Acid	Fatty Acyls	Fatty Acyls	227.129	7.31865	2.7408	5.76666	0.0463073	8.12859e-08	0.493929	0.181748	139258	142505	141514	130873	130108	130114	280164	201952	518189	263195	322769	62495.1	55238.9	12027.5	67325.9	127936	7302.42	63290.9	303759	302993	306203	304577	318975	296369
Neg_03514	Negative	(M-H)-	Trehalose	Organooxygen compounds	Organooxygen compounds	341.109	9.25722	15.4811	11.5542	2.22062e-09	0.00168551	0.688524	0.824671	5.96815e+06	5.80247e+06	5.72816e+06	5.38842e+06	5.77596e+06	5.93319e+06	8.49482e+06	8.39461e+06	8.66559e+06	8.51813e+06	8.00311e+06	8.17087e+06	5.6027e+06	5.2871e+06	6.58476e+06	4.9062e+06	5.72298e+06	6.34945e+06	6.71043e+06	6.50666e+06	7.00488e+06	7.05683e+06	7.14426e+06	7.35502e+06
Neg_05702	Negative	[M-H]-	Trehalose-6-Phosphate	Organooxygen compounds	Organooxygen compounds	421.075	12.043	0.322931	0.320771	0.129116	0.217622	0.842406	1.1953	12900.9	14592.5	14123.8	12938.4	14704	10426.9	20892.7	16876.6	16261.6	15593	10826.1	14144	13189.1	11348.6	15375.7	8824.28	14993.1	7581.65	8686.17	9284.62	12560.2	8838.46	11461.8	8829.46
Pos_00905	Positive	(M+H-2H2O)+	Triflupromazine	Benzothiazines	---	317.114	9.01655	0.157824	0.0647255	0.0913773	0.623889	1.3996	0.890216	1502.17	1902.48	1830.53	1618.59	1366.24	2854.12	2074.28	1300.3	1282.18	1079.69	1428.95	746.937	1692.8	1167.08	1437.53	1685.66	1607.83	1446.46	694.641	857.718	2020.16	1470.06	2050.78	3058.51
Pos_00076	Positive	[M+H]+	Trigonelline	NA	---	138.054	5.398	0.24834	3.53289	0.161082	0.16645	0.314741	0.00420049	1094.8	764.965	419.23	1080.41	402.278	530.28	1209.07	2853.42	260.601	6970.62	1962.19	380.574	1424.07	189.202	285.398	1320.04	248.009	1957.58	933159	63862.1	73717.5	65836.7	77156.7	77615.2
Pos_00006	Positive	[M+H]+	Trimethylamine N-oxide	Organonitrogen compounds	Organonitrogen compounds	76.0778	8.06	0.039341	0.977386	0.691786	0.270863	0.877323	0.0418501	995.27	390.982	1122.83	1721.76	1117.22	886.729	2005.53	1503.74	293.304	2011.02	798.364	494.653	1412.87	960.328	392.897	880.987	1367.43	293.781	108026	3392.73	3460.4	3718.04	4546.37	3696.81
Pos_04134	Positive	(M+NH4)+	UDP-D-Galactose	Pyrimidine nucleotides	---	584.088	10.8983	0.139774	0.245127	0.0432983	0.000808051	0.810718	1.44158	1459.56	1871.81	1419.23	1466.98	1184.2	1747.29	2176.89	2056.34	1445.61	1978.45	1614.18	2013.69	1752.16	1497.51	1752.23	1538.48	1627.86	2228.74	1094.94	1197.37	1242.19	1142.57	1234.2	1300.94
Neg_09646	Negative	[M-H]-	UDP-D-glucose	Pyrimidine nucleotides	---	565.051	11.559	1.86131	2.11073	0.0132973	0.00655355	0.736901	1.37296	143485	177656	187138	134905	114081	158445	266975	222193	162985	203030	190893	196575	139650	183598	160481	116149	182611	199668	122406	116156	119796	119169	127745	110087
Neg_10507	Negative	[M-H]-	UDP-N-acetylglucosamine	Pyrimidine nucleotides	---	606.077	11.205	0.735453	0.768069	0.00293489	0.0323035	1.33865	1.4455	28394.7	28756.5	30264.3	28253.4	33277.7	26264.7	28418.4	23348.6	18295.4	23265.1	19196.4	18362.2	17926.4	28579.6	25556.3	15281.7	31309.9	16789.5	16957.4	15420.7	15860.2	16226	15483.2	13752.6
Neg_08813	Negative	[M-H]-	UDP-xylose	Pyrimidine nucleotides	Pyrimidine nucleotides	535.041	11.301	0.0248368	0.607813	0.890392	0.0269474	0.981362	1.85689	9108.62	11581.7	8990.67	10495.5	8057.94	9985.07	13646.5	9654.77	8063.2	9676.75	12642.9	5641.05	8206.18	15448.7	7494.16	5101.29	9059.28	10672.1	7455.85	4778.38	5785.86	1370.78	6057.82	4699.46
Neg_01702	Negative	[M-H]-	Uridine	Pyrimidine nucleotides	Pyrimidine nucleosides	243.061	3.914	0.355385	0.746246	0.591223	0.0366904	1.07862	0.620637	106633	104321	95365.5	95924.5	102329	96986.6	118202	95571.7	88521.7	130293	86902.2	38220	10585.9	6892.01	23371.8	9571.28	6276.87	9278.53	14726.3	15376.8	19962.4	21101.3	19147.4	15990
Pos_01847	Positive	(M+H)+	Uridine 5'-diphosphate (UDP)	Pyrimidine nucleotides	---	405.009	10.9007	0.180714	0.209082	0.0135868	0.0304811	0.769803	1.31723	1800.62	1770.97	1880.93	1737.96	1443.91	1683.41	2568.86	2467.2	1546.73	2482.44	1987.65	2350.3	1880.01	2029.73	2010.5	1620.15	2944.71	2257.17	1455.04	1364.19	1639.09	1515.63	1880.59	1819.03
Neg_03032	Negative	[M-H]-	Uridine 5'-monophosphate	Pyrimidine nucleotides	Pyrimidine nucleotides	323.03	11.336	0.630817	0.172392	9.13926e-06	0.37845	0.685806	1.06968	10738.3	9406.4	9919.43	9739.44	10095.4	10304.2	16396.6	15114.7	12745	15287.1	14580.8	13660.3	11520.4	11617.8	12809.7	8391.07	11901	13736.9	11897.9	10936.9	9610.29	10168.2	11023	11782.1
Neg_00618	Negative	[M-H]-	Vanillic acid	Benzene and substituted derivatives	Benzene and substituted derivatives	167.035	8.305	0.543732	0.012898	0.00719436	0.961304	1.69615	1.00517	13320.6	12855	11116.5	8450.72	9293.65	8260.17	8298.21	5879	8047.43	7155.48	5754.33	2183.31	10367.5	11028.9	8589.3	7003.51	8242.58	11143.5	10616.6	9886.43	7628.37	11090.4	9905.99	6957.56
Neg_00591	Negative	(M-H2O-H)-	Vanylglycol	Phenols	Phenols	165.055	5.44742	0.462011	0.637337	0.0886649	0.0160917	0.843214	1.25581	28186.7	26786.7	25210.4	20455.4	22524.9	21923.5	34460.1	30278.3	30802	25820.9	20149.8	30553.9	22352	22381.2	16709.1	23915.5	19264.2	26987	17668.1	15253	18067.5	18204.9	18624	16982.8
Pos_02207	Positive	[M+H]+	Vitexin	Flavonoids	---	433.114	4.642	18.4106	0.180614	1.91277e-05	0.309079	3.30734	2.14114	5.64121e+06	5.67156e+06	6.09781e+06	5.4354e+06	5.4401e+06	5.74924e+06	2.37532e+06	2.06611e+06	2648.93	454513	2.02375e+06	3.36849e+06	4500.21	779.308	1732.36	456.38	514.055	202.575	522.988	305.467	447.92	1274.89	503.444	767.976
Neg_12201	Negative	[M-H]-	Voacamine	Ibogan-type alkaloids	Ibogan-type alkaloids	703.387	1.123	1.03841	1.1487	0.218564	0.247952	0.708225	0.65176	42603.6	48874.4	27830.5	115505	112896	96139	146852	102208	160018	65335	57854.8	94436.5	22275.2	12181.4	75594	12197.4	40779.2	139803	87826	67336.2	40862.7	91155.1	82764.3	94690.6
Pos_02597	Positive	[M+H]+	Quercetin-3-O-galactoside	Flavonoids	Flavonoids	465.101	12.11	1.83151	0.0120107	0.648326	56333.5	44326.4	57937.6	72899.5	100131	60147.4	75425.6	91061.7	119554	98956.5	130773	88518.9
