# Supplementary material for: Lipid and Amino Acid Pathway Metabolites Contribute to Cold Tolerance in Quercus wutaishanica
Source: Metabolites. 2023 Oct 19;13(10):1094. doi: 10.3390/metabo13101094 (PMC10608989; doi:10.3390/metabo13101094)
Supplement: Supplementary file 1 [file metabolites-13-01094-s001.zip › metabolites-2650060 supplementary file/Table S2.xlsx]

## Sheet: sheet
Table S2. Differentially expressed metabolites of Q. acutissima between LT and NT
Alignment	ESI Mode	Adduct	Metabolite	Class	m/z	RT(min)	VIP	P.value	FC	QaL1	QaL2	QaL3	QaL4	QaL5	QaL6	QaN1	QaN2	QaN3	QaN4	QaN5	QaN6
Neg_02347	Negative	[M-H]-	(-)-Epicatechin	Flavonoids	289.07	3.868	3.09543	0.00137216	2.10863	191194	145525	274691	271706	256118	317159	94170.7	115477	78487.8	90809.5	150287	161450
Neg_02430	Negative	[M-H]-	[6]-Gingerol	Phenols	293.178	0.573	4.41126	0.00367884	1.22538	1.43847e+06	1.60412e+06	1.44968e+06	1.5465e+06	1.45257e+06	1.44723e+06	1.1786e+06	1.19143e+06	1.03504e+06	1.0919e+06	1.49375e+06	1.30379e+06
Neg_01028	Negative	(M+CH3COO)-	2'-Deoxy-D-ribose	Organooxygen compounds	193.071	7.97027	1.49998	0.00265251	1.27208	152524	149855	143572	140947	134754	152728	121904	119989	98479.2	94769.6	108926	143295
Neg_01224	Negative	[M-H]-	2-Naphthalenesulfonic acid	Naphthalenes	207.012	0.728	5.37437	7.32988e-05	1.82087	829716	789351	852298	668655	707921	740207	450354	464810	396406	587984	264115	356092
Neg_00320	Negative	(M-H2O-H)-	2-Oxoadipic acid	Keto acids and derivatives	141.017	8.82243	1.92859	0.0306168	1.26334	309033	304841	323384	310577	297294	276252	347428	264405	205865	219662	178228	226126
Neg_02947	Negative	(M+CH3COO)-	3-Deoxy-2-keto-6-phosphogluconic acid	Keto acids and derivatives	317.141	0.599133	1.50811	0.0116076	0.125644	5387.02	6706.12	3149.99	1587.88	6980.27	6217.01	2258.03	33760.3	81840	56354.5	22114.6	42668.4
Neg_01311	Negative	[M-H]-	3-Indoxyl sulfate	Organic sulfonic acids and derivatives	212.004	0.634	1.20418	0.000223138	0.348288	12613.8	12576.6	9265.41	5975.5	9350.85	7596.96	25487.6	28743.4	14568.1	33597.8	35204.1	27144.9
Neg_05659	Negative	[M-H]-	4-Deoxyphloridzin	NA	419.134	2.728	2.9694	0.000737718	1.76143	296004	298396	323383	215637	207622	232513	187824	140723	151359	123798	179090	110547
Neg_00351	Negative	[M-H]-	4-Hydroxyquinoline	Quinolines and derivatives	144.046	4.063	1.37775	0.0379879	0.167746	7706.55	5625.84	6547.58	8205.88	5894.33	7260.28	23553.6	50811.2	8142.08	106170	34463.2	22709.6
Neg_00299	Negative	[M-H]-	4-Nitrophenol	Phenols	138.019	0.909	2.76396	1.13355e-07	2.22994	159928	163145	141903	162117	154036	138067	52132.4	67215.1	60623.9	71244.1	82722.6	78268.8
Pos_01112	Positive	(M+H)+	4-O-beta-Galactopyranosyl-D-mannopyranose	NA	343.123	9.05022	1.61514	0.000795908	0.850356	192272	199118	195194	182393	184519	193376	228728	223740	250296	212358	203439	230133
Neg_01203	Negative	M-	5-Methoxyindoleacetate	Indoles and derivatives	205.071	3.87707	2.53745	0.00454437	0.526658	96789.6	106395	99794.9	87625.3	114027	107363	111991	185392	229694	288972	190772	155212
Neg_04219	Negative	[M-H]-	5-O-Caffeoylquinic acid methyl ester	NA	367.108	8.226	1.6973	0.00448707	4.05918	78782.6	71716.3	64891.2	61518.1	38202.4	10845.7	2452.59	15806.4	7595.59	11817.1	9479.95	33149.5
Neg_00794	Negative	[M-H]-	Acamprosate	Organic sulfonic acids and derivatives	180.035	0.776	2.32245	1.20815e-05	0.370408	36232.8	43393.9	34135.7	28852.4	32704.8	44130.8	97026	106283	93222.6	92962.9	74100.1	128860
Pos_04086	Positive	[M+H]+	Apigenin-8-C-glucoside-2'-rhamnoside	NA	579.181	3.975	1.82203	0.0395195	0.521221	84168.7	80622.3	57541.1	42020.1	81464.7	38400.8	114241	120976	98635	38637.6	154612	210049
Pos_02395	Positive	(M+H)+	Astragalin	Flavonoids	449.108	3.81344	3.9824	0.0393306	0.878466	2.06791e+06	2.06168e+06	2.03026e+06	2.11222e+06	2.0898e+06	2.01985e+06	2.24115e+06	2.49504e+06	2.22091e+06	2.73098e+06	1.89363e+06	2.51299e+06
Pos_00034	Positive	[M+H]+	Benzamidine	Benzene and substituted derivatives	121.076	2.231	5.7929	0.000260075	1.63566	1.12244e+06	1.07953e+06	1.09666e+06	1.04177e+06	1.03462e+06	1.01183e+06	850825	611243	638096	630940	821676	351964
Neg_06714	Negative	[M-H]-	Boswellic acid, alpha	NA	455.354	0.992	5.84082	0.00388128	1.73365	1.10472e+06	1.16854e+06	978348	1.29315e+06	1.11497e+06	1.17049e+06	679760	645414	225293	503910	1.13284e+06	752571
Pos_00722	Positive	(M+H)+	Catechin	Flavonoids	291.085	2.35132	1.72013	1.30799e-05	3.42965	34448.8	50630.7	40011.1	55986	48833.9	60746.3	7488.84	13193.5	12764.8	17683.9	19209.3	14407.8
Neg_01818	Negative	[M-H]-	cis-9-Palmitoleic acid	Fatty Acyls	253.217	1.046	4.8271	8.41054e-06	2.80463	410691	453137	341681	467077	412263	416127	171492	127491	115336	73788	266432	137193
Neg_00211	Negative	[M-H]-	Citraconic acid	Fatty Acyls	129.019	11.345	1.44909	0.00344613	0.592473	42063.9	44922.3	42781.3	40693.1	43520.2	40929.1	45229.4	72019.5	89177.5	88756.1	52991.6	82072.9
Neg_03393	Negative	[M-H]-	Coumaroyl quinic acid	NA	337.095	4.209	8.485	0.00762042	1.61053	2.98236e+06	2.87801e+06	2.99851e+06	2.75453e+06	2.67679e+06	2.65951e+06	2.27192e+06	1.68491e+06	1.12532e+06	603922	2.65931e+06	2.17889e+06
Pos_02206	Positive	[M]+	Cyanidin-3-O-rhamnoside	Flavonoids	433.114	2.74	3.13193	7.24498e-07	3.08698	151562	173275	177089	162456	171235	136587	72625.6	57321.9	62107.9	34406.8	23540.9	64933.2
Neg_00752	Negative	[M-H]-	D(-)-Gulono-gamma-lactone	NA	177.041	3.396	1.45385	0.0233818	0.759838	99841.4	117807	118324	106610	123737	109958	159045	141794	189291	168004	133562	98331.5
Neg_00244	Negative	[M-H]-	D-aspartate	Carboxylic acids and derivatives	132.031	10.325	1.39266	0.00490242	1.26282	137032	132464	135778	130996	138582	117404	137369	108797	94460.9	92017.8	97721.5	97002.6
Neg_10226	Negative	[M-H]-	Datiscetin-3-O-rutinoside	NA	593.151	7.395	1.96851	8.39999e-05	3.18554	69913.1	85562.4	64535	63546.7	62780.2	62068.9	23296.4	23942.5	4580.34	3439.06	27855.9	45092
Neg_00684	Negative	[M-H]-	Dehydroascorbic acid	Lactones	173.008	3.126	11.5138	0.00122632	0.860467	1.06697e+07	1.0639e+07	1.00389e+07	1.11729e+07	1.1254e+07	1.06993e+07	1.29953e+07	1.23069e+07	1.28985e+07	1.084e+07	1.28029e+07	1.30854e+07
Neg_01015	Negative	[M-H]-	D-Glucuronic acid	Organooxygen compounds	193.034	9.878	1.05619	0.00394431	1.5153	48988.7	45278.6	49744.2	44695.6	43589.2	42573.8	37174.6	34960.9	23813.3	43555.5	17739.3	24152.7
Neg_00069	Negative	(M-H)-	Dihydroxyacetone	Organooxygen compounds	89.0256	6.32427	2.24121	0.000198621	2.4845	113092	106783	116401	94129.8	103433	87354.1	33592.4	31066.3	36137.5	21814.4	89624.4	37792
Neg_01125	Negative	(M-H)-	Dodecanoic acid	Fatty Acyls	199.169	1.14073	1.20439	0.0065346	0.478067	15410.6	19189.2	18450.3	18391	25189.7	18870.1	25297.1	34545.7	42844.7	24985.9	60572.6	53354.2
Neg_01460	Negative	(M+CH3COO)-	D-Quinovose	Organooxygen compounds	223.082	7.09198	6.75165	3.01523e-05	1.5206	1.62778e+06	1.57973e+06	1.59048e+06	1.50174e+06	1.48746e+06	1.59153e+06	1.11242e+06	1.13492e+06	895145	1.15665e+06	732964	1.13569e+06
Neg_12749	Negative	[M-H]-	Eleutheroside E	Lignan glycosides	741.265	6.45	1.62373	0.0164886	2.24821	81939.1	82878.9	78961.4	77025.9	66575.4	71777.2	29572.4	46441.8	8488	9741.03	9977.6	100012
Neg_02687	Negative	[M-H]-	Epigallocatechin	Flavonoids	305.067	3.401	17.2215	1.42469e-10	3.97077	4.30302e+06	4.16889e+06	4.50665e+06	4.42163e+06	4.13841e+06	4.21869e+06	1.19109e+06	1.12245e+06	693649	838158	1.30327e+06	1.33811e+06
Neg_02527	Negative	[M-H]-	FA 18:1+1O	NA	297.241	1.157	2.89583	4.51965e-08	2.7295	157753	157414	142125	151405	127602	136125	57844.1	56038.5	38006.1	64116	57468.2	46155.4
Neg_06027	Negative	[M-H]-	Flavanone + 3O, O-Hex	NA	433.114	3.63	3.83086	3.47282e-05	1.90723	371643	349163	431504	321888	344472	361493	197483	198241	103815	206845	246325	190396
Neg_06828	Negative	[M-H]-	Flavone base + 3O, 1MeO, C-Hex	Flavonoids	461.107	2.671	7.05749	6.60276e-07	4.94388	647434	687840	646400	810718	587986	807931	267722	175743	129066	105378	15132.3	154129
Neg_06432	Negative	[M-H]-	Flavonol base + 3O, O-Hex	Flavonoids	447.097	3.983	30.892	0.00516507	0.833764	7.34747e+07	7.18248e+07	7.03868e+07	6.41555e+07	6.62567e+07	6.70849e+07	7.87091e+07	8.62333e+07	8.21585e+07	9.46737e+07	6.84721e+07	8.53172e+07
Neg_00146	Negative	[M-H]-	Fumaric acid	Carboxylic acids and derivatives	115.004	9.916	1.66935	2.61928e-10	17.6883	32138	32390.7	30328.1	36552.5	32072.9	28327.2	1220.98	2046	2361.72	3768.8	298.14	1148.2
Neg_03509	Negative	[M-H]-	Galactinol	Organooxygen compounds	341.109	11.98	2.77661	0.000196424	0.343402	41409.9	47492.4	54520.3	50829.8	62605	42055.4	193032	136516	131506	123784	192873	92733.9
Pos_01970	Positive	[M+H]+	Gardneramine	NA	413.214	4.022	2.20368	0.00123643	1.72704	157061	157261	170115	137576	145123	141084	128676	107143	40743.7	93360.1	56567.5	99391.5
Neg_14156	Negative	[M+FA-H]-	Ginsenoside F2	Prenol lipids	829.481	1.059	6.66387	0.00121809	1.73589	1.32605e+06	1.49997e+06	1.04138e+06	1.75538e+06	1.31918e+06	1.35208e+06	661783	687278	1.22926e+06	650762	799601	749288
Neg_00779	Negative	[M-H]-	Glucose	Organooxygen compoundss	179.055	6.304	11.7288	0.000979835	2.30637	3.56497e+06	3.48091e+06	1.97542e+06	3.24381e+06	3.51041e+06	3.3393e+06	1.05426e+06	1.0743e+06	1.14994e+06	747365	2.84069e+06	1.42128e+06
Neg_01198	Negative	(M-H)-	Homocitrate	Carboxylic acids and derivatives	205.035	11.9031	1.87531	0.00268561	1.54121	158878	143996	152133	149238	107928	108072	95480.5	90167.1	104222	110656	67317.2	64365.1
Neg_06416	Negative	[M-H]-	Homoorientin	Flavonoids	447.092	6.107	6.90561	0.00751238	3.37261	567496	972794	1.58934e+06	682856	1.51837e+06	685165	175878	357348	214628	101341	139770	794824
Neg_00257	Negative	(M+CH3COO)-	Hydroxyacetone	Organooxygen compounds	133.051	2.21365	5.05673	0.000592686	0.316136	164871	168300	133680	141552	160019	142164	529568	542324	502736	693083	208326	404321
Neg_00777	Negative	[M-H]-	Inositol	Organooxygen compounds	179.055	8.228	9.93161	2.3963e-06	1.69762	2.31675e+06	2.88066e+06	2.96435e+06	2.83688e+06	2.72495e+06	2.55891e+06	1.5546e+06	1.64918e+06	1.62227e+06	1.546e+06	1.37241e+06	1.84694e+06
Pos_00066	Positive	[M+H]+	Isoleucine	Carboxylic acids and derivatives	132.102	8.929	1.39504	1.32689e-06	4.92858	20268.3	31498.5	29619.8	30708.8	26665.3	25619.4	3178.9	5472.17	7482.83	10872.8	3980.94	2364.8
Neg_03512	Negative	(M-H)-	Isomaltose	Organooxygen compounds	341.109	11.6579	4.88294	2.37214e-06	0.198254	59594.7	75934.9	73195.3	59220.3	74569.4	59398.5	363330	366190	327094	437791	235405	297450
Neg_06512	Negative	[M-H]-	isookanin-7-O-glucoside	NA	449.108	6.327	3.17124	5.1716e-05	1.59082	343276	322578	329426	318589	309174	308330	184591	223425	138059	239438	182314	246247
Neg_06889	Negative	(M-H)-	Isoquercitin	Flavonoids	463.088	4.57327	2.2066	2.96874e-05	1.71079	115005	148683	148938	126835	142242	142919	73270.9	86360.2	61834.9	102654	74738.5	83156
Neg_05948	Negative	[M-H]-	Isovitexin(4)	Fatty Acyls	431.096	4.9	28.8849	0.00134692	2.18833	2.14854e+07	2.08818e+07	2.21659e+07	1.89223e+07	1.92569e+07	1.96942e+07	1.28291e+07	1.10788e+07	4874.43	4.15614e+06	1.16158e+07	1.62512e+07
Neg_10574	Negative	[M-H]-	Kaempferol 3-O-sophoroside	Flavonoids	609.143	5.633	1.2614	4.83026e-05	3.77526	30893.4	19383.8	35044.1	21417.8	27113.7	19701.7	9533	6624.37	7687.99	6979.3	6488.47	3360.8
Pos_04254	Positive	[M+H]+	Kaempferol-3-Glucoside-2''-p-coumaroyl	NA	595.144	3.056	10.6075	0.017932	1.30251	8.42692e+06	7.56951e+06	7.61903e+06	7.61745e+06	7.9554e+06	7.68113e+06	6.43079e+06	5.62338e+06	4.62132e+06	5.46836e+06	8.86924e+06	4.97097e+06
Neg_05955	Negative	[M-H]-	Kaempferol-3-O-rhamnoside	Flavonoids	431.101	2.923	4.33642	0.00563825	1.75158	625758	677721	458429	762833	743161	493657	555164	418412	330029	406034	143846	294038
Neg_00880	Negative	[M-H]-	Kynurenic acid	Quinolines and derivatives	188.036	4.058	1.72607	0.0395629	0.170293	7720.96	10097.4	13329.2	11262.2	10703.7	13230.1	36545.5	80126.6	12304.4	168725	56774.4	35109.6
Neg_06637	Negative	[M-H]-	LPE 16:0	Glycerophospholipids	452.278	4.756	1.41203	0.0034999	0.471236	19494.5	21323.8	19959.1	29482.9	26353.8	32893.1	58076.8	48606.1	84063	50725.2	38778.4	37016.2
Neg_06417	Negative	[M-H]-	Luteolin-8-C-glucoside	Flavonoids	447.092	5.853	6.19777	7.73349e-05	2.67037	752214	606187	876409	721811	766048	704749	103529	316423	297404	356203	94884.7	489536
Neg_00147	Negative	(M-H)-	Maleic acid	Carboxylic acids and derivatives	115.004	10.3453	1.38084	0.0123174	0.789155	118819	111701	114979	103160	103941	112089	119873	140506	131306	181212	148948	120434
Pos_01114	Positive	[M+H]+	Maltose	Organooxygen compounds	343.125	9.045	4.31894	6.65599e-06	0.798951	852459	845902	876065	831877	851034	838704	1.07759e+06	1.04607e+06	1.16999e+06	998184	1.02413e+06	1.06244e+06
Neg_00819	Negative	[M-H]-	mannitol	Organonitrogen compounds	181.071	7.379	2.65736	0.000765672	3.18702	169429	169376	174564	99865.2	87931.9	94731.4	30078.2	39155.3	24661.7	64113.6	68447.8	23274.1
Neg_00778	Negative	[M-H]-	Mannose	Organonitrogen compounds	179.055	7.369	8.56001	0.0176135	2.43561	1.23414e+06	2.29551e+06	858324	2.60752e+06	2.87919e+06	2.09713e+06	822926	626243	350060	696054	2.06029e+06	359747
Neg_00162	Negative	(M-H)-	Methylmalonic acid	Carboxylic acids and derivatives	117.02	1.85003	4.66399	5.56261e-05	0.606439	339424	383271	347313	421339	460472	432330	624235	678057	632549	601679	586615	808257
Neg_01514	Negative	[M-H]-	Myristic acid	Fatty Acyls	227.201	1.09	5.97871	0.000997698	0.790863	1.76214e+06	1.9477e+06	1.61383e+06	1.81071e+06	1.59171e+06	1.77444e+06	1.8579e+06	2.20848e+06	2.20351e+06	2.25565e+06	2.23988e+06	2.5119e+06
Neg_00710	Negative	[M-H]-	N-Acetyl-L-aspartic acid	Carboxylic acids and derivatives	174.04	10.111	2.08005	6.68218e-06	4.70998	81203.5	66746.8	67777.4	59212.4	53074.4	49468.8	6959.27	15200	14025	28481.5	5320.57	10159.1
Neg_01730	Negative	[M-H]-	N-Acetyltryptophan	Carboxylic acids and derivatives	245.094	8.053	1.50399	3.15605e-09	18.1172	30097.3	27664.1	28275.4	23553.1	24677.7	22217.1	991.449	1087.43	2852.99	1263.01	1434.66	1007.83
Neg_09951	Negative	[M-H]-	Naringenin-7-O-rutinoside	Flavonoids	579.168	1.568	2.42395	0.0109647	1.53304	311096	305569	270018	230645	264722	180134	97336.3	168344	132997	168314	212639	239383
Neg_09953	Negative	(M-H)-	Naringin	Flavonoids	579.172	1.59502	1.01877	0.0406584	1.40026	54226.5	68013.1	96150.5	55494.2	69015.1	48631.6	36423.8	46763.3	36030	46920.9	56528.9	56945.4
Pos_02317	Positive	[M+H]+	Oleanane -4H, + 2O	Prenol lipids	441.371	0.805	1.2985	0.00500049	1.68801	63468.2	65961	66222.8	52357.3	56603.4	52441	25420.3	29073	29104.5	31296.6	66127.2	30502
Neg_06713	Negative	(M-H)-	Oleanolic acid	Fatty Acyls	455.353	1.00703	2.46856	0.00816658	1.62523	232797	243497	203392	268347	233493	238561	160475	143482	52918.5	107600	246929	162371
Neg_02209	Negative	(M-H)-	Oleic acid	Fatty Acyls	281.248	1.00733	3.05335	0.000205134	1.82684	242228	276002	194880	335202	232788	235547	137114	136378	156938	146582	127752	125439
Neg_01392	Negative	[M-H]-	Pantothenate	Organooxygen compounds	218.102	6.756	2.70732	1.42019e-06	3.70961	120643	117911	118218	112570	104946	103195	12137.5	34688.5	16666.1	64472	27209.2	27455.9
Pos_02204	Positive	[M]+	Pelargonidin-3-O-glucoside	Flavonoids	433.113	3.338	3.0073	0.013681	1.8444	309950	332816	338337	322168	324131	222085	266853	211098	18470	77352.2	139899	289089
Neg_07318	Negative	[M-2H]-	Petunidin-3-O-beta-glucoside	Flavonoids	477.103	0.989	6.18099	4.46704e-06	3.54252	672509	630047	664760	553546	565506	570747	59672.9	171812	74075.3	128324	271025	327440
Neg_02089	Negative	[M-H]-	Phloretin	Linear 1,3-diarylpropanoids	273.075	3.446	1.77595	0.000263098	2.80097	75364.8	48682.2	79234.3	70208.3	40911.7	50421.6	20739.7	25511.9	13561.9	24826.9	14639.1	30969.2
Neg_06090	Negative	[M-H]-	Phloretin-2'-O-glucoside	NA	435.13	3.431	6.86265	2.52985e-05	1.94369	793351	1.20371e+06	1.31623e+06	1.1312e+06	1.18458e+06	1.16464e+06	576577	601138	566963	665604	523749	561233
Pos_00229	Positive	[M]+	Phosphocholine	Organonitrogen compounds	184.074	12.117	1.34261	2.26223e-05	2.80014	41025.9	30960.6	33058.6	28304.5	28634.8	34436.9	21493.5	12907	9299.88	9531.76	9219.25	7695.64
Neg_00576	Negative	(M-H)-	Phthalic acid	Benzene and substituted derivatives	165.019	1.92047	2.28803	0.00632511	2.77412	112477	126820	214139	85701.7	83144.5	91202.6	39268.8	52404.3	28154.5	80717.7	19421.8	37226.3
Pos_00919	Positive	[M+H]+	Phytosphingosine	Organonitrogen compounds	318.301	1.883	5.93415	0.000168692	3.09743	681832	713504	451091	589030	669753	716223	432824	258098	49412	51017.3	151938	290453
Pos_02398	Positive	[M+H]+	Plantaginin	Pyridines and derivatives	449.11	2.83	5.76259	1.90906e-08	4.62147	462527	472705	456972	472291	456317	460286	149835	92055.6	69295.4	112736	164261	13595.9
Neg_09846	Negative	(M-H)-	Procyanidin A2	Flavonoids	575.12	3.85658	3.48355	0.00680883	2.53242	355844	202260	389630	196840	198142	447796	70309.1	123425	148517	68958.5	64818.9	231008
Neg_09898	Negative	[M-H]-	Procyanidin B1	Flavonoids	577.137	4.094	2.54949	1.34991e-06	3.78732	95319.3	95679.5	79130.7	120848	103675	102885	10897.4	28100	27592.5	29898	17780.8	43504.5
Neg_09890	Negative	[M-H]-	Procyanidin B2	Flavonoids	577.133	4.404	13.6003	7.02051e-09	3.64024	2.69707e+06	2.7158e+06	2.75842e+06	2.88753e+06	2.91474e+06	2.76597e+06	376423	775713	687786	747918	807832	1.2028e+06
Neg_14600	Negative	[M-H]-	Procyanidin C1	Flavonoids	865.203	5.597	2.20707	3.22576e-09	4.45416	70675.6	64783.4	66792.2	63970.9	76080.6	69157.6	8102.68	15128.8	15416.5	13383.6	16444.8	23900.2
Neg_00655	Negative	[M-H]-	P-Toluenesulfonic acid	Benzene and substituted derivatives	171.012	0.791	3.35813	2.92235e-08	2.98956	185946	180498	199198	183825	186710	177042	94077.2	67440.5	40859.1	58600.9	61748.6	49643.4
Neg_09204	Negative	[M-H]-	Quercetin-3-(6''-malonyl)-Glucoside	Flavonoids	549.089	6.696	1.27094	0.000830922	2.87159	27218.3	32344.8	37781.3	31393.1	32594.9	31569.4	4504.56	5598.46	13475.1	6491.24	31306.9	5799.59
Neg_06020	Negative	[M-H]-	Quercetin-3-Arabinoside	Flavonoids	433.08	3.929	8.7121	0.00379301	1.84641	2.43019e+06	2.18539e+06	2.2301e+06	2.51204e+06	2.49746e+06	2.27157e+06	319630	1.02954e+06	1.60919e+06	730333	1.92356e+06	2.03867e+06
Neg_08039	Negative	[M-H]-	Quercetin-3-O-beta-glucopyranosyl-6'-acetate	Flavonoids	505.099	6.696	1.98102	0.000770735	2.75194	74354.5	70654.9	88175	79888.5	83715.4	82059.3	10937.8	15598.6	33124.9	17910.7	78484.8	17947.1
Pos_02597	Positive	[M+H]+	Quercetin-3-O-galactoside	Flavonoids	465.101	12.11	1.20833	2.29578e-06	1.8187	34694.5	34336.4	35387.4	37874.8	38723.9	38699.7	25626.6	21432.1	20780.6	19415.6	14300.9	19254.1
Neg_06424	Negative	[M-H]-	Quercetin-3-O-rhamnoside	Flavonoids	447.094	3.725	6.08468	0.0478615	2.06353	1.31587e+06	1.28584e+06	1.39412e+06	1.2242e+06	1.39166e+06	1.32025e+06	53739.1	732676	768796	2.00286e+06	144361	141425
Neg_00952	Negative	(M-H)-	Quinate	Organooxygen compounds	191.057	8.39652	11.0622	0.00200656	0.831631	7.82174e+06	8.26669e+06	7.70297e+06	8.80384e+06	8.27783e+06	8.62002e+06	1.08642e+07	1.02576e+07	8.97499e+06	1.09238e+07	9.50778e+06	8.9849e+06
Neg_00295	Negative	[M-H]-	Salicylic acid	Benzene and substituted derivatives	137.024	7.124	2.45812	6.20771e-07	2.92236	111889	107327	103260	109379	94480.9	87837.3	35766.6	37464.5	27341.2	55339.2	32963.5	21287.7
Neg_00161	Negative	(M-H)-	Succinate	Carboxylic acids and derivatives	117.02	9.91032	1.51961	1.60137e-08	0.40517	16275.7	17543.8	18360.7	18237.7	16103.6	16870.4	38425.1	43528.6	40097.8	48949	40969	43211.6
Neg_03513	Negative	[M-H]-	Sucrose	Organooxygen compounds	341.109	11.666	10.8182	1.22407e-06	0.177315	282469	279860	295579	278865	281464	288365	1.64788e+06	1.72837e+06	1.57632e+06	2.08562e+06	1.13492e+06	1.4516e+06
Neg_08113	Negative	[M-H]-	Syringetin-3-O-glucoside	NA	507.115	0.954	3.30831	0.00313796	1.91999	346102	347168	338889	293427	290500	306531	76349	176425	83074.9	128158	212594	324768
Neg_10826	Negative	[M-H]-	Thalsimidine	NA	621.275	0.54	5.30732	0.0490693	0.399286	292210	318035	288903	371773	384012	399928	547612	917880	575301	304613	899523	1.90142e+06
Neg_00382	Negative	[M-H]-	trans-Cinnamic acid	Cinnamic acids and derivatives	147.046	7.481	2.885	0.000420481	1.32779	413834	431431	447941	389024	452925	413437	284826	322784	371891	357915	256389	325612
Neg_04847	Negative	[M-H]-	trans-piceid	Stilbenes	389.122	3.646	1.59228	0.00156357	1.76324	79173.4	83023.3	106376	65849.8	69431.8	62564.2	45157.2	49522.9	31010	60487.7	35422.6	42923.9
Neg_02208	Negative	[M-H]-	Trans-Vaccenic acid	Fatty Acyls	281.248	0.987	6.59192	0.000127376	1.86967	1.05487e+06	1.26446e+06	872644	1.47062e+06	1.06234e+06	1.06133e+06	585506	598068	676257	658501	561123	550197
Neg_01512	Negative	(M-H)-	Traumatic Acid	Fatty Acyls	227.129	7.31865	2.7408	0.0463073	0.493929	139258	142505	141514	130873	130108	130114	280164	201952	518189	263195	322769	62495.1
Neg_03514	Negative	(M-H)-	Trehalose	Organooxygen compounds	341.109	9.25722	15.4811	2.22062e-09	0.688524	5.96815e+06	5.80247e+06	5.72816e+06	5.38842e+06	5.77596e+06	5.93319e+06	8.49482e+06	8.39461e+06	8.66559e+06	8.51813e+06	8.00311e+06	8.17087e+06
Neg_09646	Negative	[M-H]-	UDP-D-glucose	Pyrimidine nucleotides	565.051	11.559	1.86131	0.0132973	0.736901	143485	177656	187138	134905	114081	158445	266975	222193	162985	203030	190893	196575
Pos_02207	Positive	[M+H]+	Vitexin	Flavonoids	433.114	4.642	18.4106	1.91277e-05	3.30734	5.64121e+06	5.67156e+06	6.09781e+06	5.4354e+06	5.4401e+06	5.74924e+06	2.37532e+06	2.06611e+06	2648.93	454513	2.02375e+06	3.36849e+06

## Sheet: Sheet1
Alignment	ESI Mode	Adduct	Metabolite	Class	m/z	RT(min)	VIP	P.value	FC	QaL1	QaL2	QaL3	QaL4	QaL5	QaL6	QaN1	QaN2	QaN3	QaN4	QaN5	QaN6
Neg_02947	Negative	(M+CH3COO)-	3-Deoxy-2-keto-6-phosphogluconic acid	Keto acids and derivatives	317.141	0.599133	1.50811	0.0116076	0.125644	5387.02	6706.12	3149.99	1587.88	6980.27	6217.01	2258.03	33760.3	81840	56354.5	22114.6	42668.4
Neg_00351	Negative	[M-H]-	4-Hydroxyquinoline	Quinolines and derivatives	144.046	4.063	1.37775	0.0379879	0.167746	7706.55	5625.84	6547.58	8205.88	5894.33	7260.28	23553.6	50811.2	8142.08	106170	34463.2	22709.6
Neg_00880	Negative	[M-H]-	Kynurenic acid	Quinolines and derivatives	188.036	4.058	1.72607	0.0395629	0.170293	7720.96	10097.4	13329.2	11262.2	10703.7	13230.1	36545.5	80126.6	12304.4	168725	56774.4	35109.6
Neg_03513	Negative	[M-H]-	Sucrose	Organooxygen compounds	341.109	11.666	10.8182	1.22407e-06	0.177315	282469	279860	295579	278865	281464	288365	1.64788e+06	1.72837e+06	1.57632e+06	2.08562e+06	1.13492e+06	1.4516e+06
Neg_03512	Negative	(M-H)-	Isomaltose	Organooxygen compounds	341.109	11.6579	4.88294	2.37214e-06	0.198254	59594.7	75934.9	73195.3	59220.3	74569.4	59398.5	363330	366190	327094	437791	235405	297450
Neg_00257	Negative	(M+CH3COO)-	Hydroxyacetone	Organooxygen compounds	133.051	2.21365	5.05673	0.000592686	0.316136	164871	168300	133680	141552	160019	142164	529568	542324	502736	693083	208326	404321
Neg_03509	Negative	[M-H]-	Galactinol	Organooxygen compounds	341.109	11.98	2.77661	0.000196424	0.343402	41409.9	47492.4	54520.3	50829.8	62605	42055.4	193032	136516	131506	123784	192873	92733.9
Neg_01311	Negative	[M-H]-	3-Indoxyl sulfate	Organic sulfonic acids and derivatives	212.004	0.634	1.20418	0.000223138	0.348288	12613.8	12576.6	9265.41	5975.5	9350.85	7596.96	25487.6	28743.4	14568.1	33597.8	35204.1	27144.9
Neg_00794	Negative	[M-H]-	Acamprosate	Organic sulfonic acids and derivatives	180.035	0.776	2.32245	1.20815e-05	0.370408	36232.8	43393.9	34135.7	28852.4	32704.8	44130.8	97026	106283	93222.6	92962.9	74100.1	128860
Neg_10826	Negative	[M-H]-	Thalsimidine	NA	621.275	0.54	5.30732	0.0490693	0.399286	292210	318035	288903	371773	384012	399928	547612	917880	575301	304613	899523	1.90142e+06
Neg_00161	Negative	(M-H)-	Succinate	Carboxylic acids and derivatives	117.02	9.91032	1.51961	1.60137e-08	0.40517	16275.7	17543.8	18360.7	18237.7	16103.6	16870.4	38425.1	43528.6	40097.8	48949	40969	43211.6
Neg_06637	Negative	[M-H]-	LPE 16:0	Glycerophospholipids	452.278	4.756	1.41203	0.0034999	0.471236	19494.5	21323.8	19959.1	29482.9	26353.8	32893.1	58076.8	48606.1	84063	50725.2	38778.4	37016.2
Neg_01125	Negative	(M-H)-	Dodecanoic acid	Fatty Acyls	199.169	1.14073	1.20439	0.0065346	0.478067	15410.6	19189.2	18450.3	18391	25189.7	18870.1	25297.1	34545.7	42844.7	24985.9	60572.6	53354.2
Neg_01512	Negative	(M-H)-	Traumatic Acid	Fatty Acyls	227.129	7.31865	2.7408	0.0463073	0.493929	139258	142505	141514	130873	130108	130114	280164	201952	518189	263195	322769	62495.1
Pos_04086	Positive	[M+H]+	Apigenin-8-C-glucoside-2'-rhamnoside	NA	579.181	3.975	1.82203	0.0395195	0.521221	84168.7	80622.3	57541.1	42020.1	81464.7	38400.8	114241	120976	98635	38637.6	154612	210049
Neg_01203	Negative	M-	5-Methoxyindoleacetate	Indoles and derivatives	205.071	3.87707	2.53745	0.00454437	0.526658	96789.6	106395	99794.9	87625.3	114027	107363	111991	185392	229694	288972	190772	155212
Neg_00211	Negative	[M-H]-	Citraconic acid	Fatty Acyls	129.019	11.345	1.44909	0.00344613	0.592473	42063.9	44922.3	42781.3	40693.1	43520.2	40929.1	45229.4	72019.5	89177.5	88756.1	52991.6	82072.9
Neg_00162	Negative	(M-H)-	Methylmalonic acid	Carboxylic acids and derivatives	117.02	1.85003	4.66399	5.56261e-05	0.606439	339424	383271	347313	421339	460472	432330	624235	678057	632549	601679	586615	808257
Neg_03514	Negative	(M-H)-	Trehalose	Organooxygen compounds	341.109	9.25722	15.4811	2.22062e-09	0.688524	5.96815e+06	5.80247e+06	5.72816e+06	5.38842e+06	5.77596e+06	5.93319e+06	8.49482e+06	8.39461e+06	8.66559e+06	8.51813e+06	8.00311e+06	8.17087e+06
Neg_09646	Negative	[M-H]-	UDP-D-glucose	Pyrimidine nucleotides	565.051	11.559	1.86131	0.0132973	0.736901	143485	177656	187138	134905	114081	158445	266975	222193	162985	203030	190893	196575
Neg_00752	Negative	[M-H]-	D(-)-Gulono-gamma-lactone	NA	177.041	3.396	1.45385	0.0233818	0.759838	99841.4	117807	118324	106610	123737	109958	159045	141794	189291	168004	133562	98331.5
Neg_00147	Negative	(M-H)-	Maleic acid	Carboxylic acids and derivatives	115.004	10.3453	1.38084	0.0123174	0.789155	118819	111701	114979	103160	103941	112089	119873	140506	131306	181212	148948	120434
Neg_01514	Negative	[M-H]-	Myristic acid	Fatty Acyls	227.201	1.09	5.97871	0.000997698	0.790863	1.76214e+06	1.9477e+06	1.61383e+06	1.81071e+06	1.59171e+06	1.77444e+06	1.8579e+06	2.20848e+06	2.20351e+06	2.25565e+06	2.23988e+06	2.5119e+06
Pos_01114	Positive	[M+H]+	Maltose	Organooxygen compounds	343.125	9.045	4.31894	6.65599e-06	0.798951	852459	845902	876065	831877	851034	838704	1.07759e+06	1.04607e+06	1.16999e+06	998184	1.02413e+06	1.06244e+06
Neg_00952	Negative	(M-H)-	Quinate	Organooxygen compounds	191.057	8.39652	11.0622	0.00200656	0.831631	7.82174e+06	8.26669e+06	7.70297e+06	8.80384e+06	8.27783e+06	8.62002e+06	1.08642e+07	1.02576e+07	8.97499e+06	1.09238e+07	9.50778e+06	8.9849e+06
Neg_06432	Negative	[M-H]-	Flavonol base + 3O, O-Hex	Flavonoids	447.097	3.983	30.892	0.00516507	0.833764	7.34747e+07	7.18248e+07	7.03868e+07	6.41555e+07	6.62567e+07	6.70849e+07	7.87091e+07	8.62333e+07	8.21585e+07	9.46737e+07	6.84721e+07	8.53172e+07
Pos_01112	Positive	(M+H)+	4-O-beta-Galactopyranosyl-D-mannopyranose	NA	343.123	9.05022	1.61514	0.000795908	0.850356	192272	199118	195194	182393	184519	193376	228728	223740	250296	212358	203439	230133
Neg_00684	Negative	[M-H]-	Dehydroascorbic acid	Lactones	173.008	3.126	11.5138	0.00122632	0.860467	1.06697e+07	1.0639e+07	1.00389e+07	1.11729e+07	1.1254e+07	1.06993e+07	1.29953e+07	1.23069e+07	1.28985e+07	1.084e+07	1.28029e+07	1.30854e+07
Pos_02395	Positive	(M+H)+	Astragalin	Flavonoids	449.108	3.81344	3.9824	0.0393306	0.878466	2.06791e+06	2.06168e+06	2.03026e+06	2.11222e+06	2.0898e+06	2.01985e+06	2.24115e+06	2.49504e+06	2.22091e+06	2.73098e+06	1.89363e+06	2.51299e+06
Neg_02430	Negative	[M-H]-	[6]-Gingerol	Phenols	293.178	0.573	4.41126	0.00367884	1.22538	1.43847e+06	1.60412e+06	1.44968e+06	1.5465e+06	1.45257e+06	1.44723e+06	1.1786e+06	1.19143e+06	1.03504e+06	1.0919e+06	1.49375e+06	1.30379e+06
Neg_00244	Negative	[M-H]-	D-aspartate	Carboxylic acids and derivatives	132.031	10.325	1.39266	0.00490242	1.26282	137032	132464	135778	130996	138582	117404	137369	108797	94460.9	92017.8	97721.5	97002.6
Neg_00320	Negative	(M-H2O-H)-	2-Oxoadipic acid	Keto acids and derivatives	141.017	8.82243	1.92859	0.0306168	1.26334	309033	304841	323384	310577	297294	276252	347428	264405	205865	219662	178228	226126
Neg_01028	Negative	(M+CH3COO)-	2'-Deoxy-D-ribose	Organooxygen compounds	193.071	7.97027	1.49998	0.00265251	1.27208	152524	149855	143572	140947	134754	152728	121904	119989	98479.2	94769.6	108926	143295
Pos_04254	Positive	[M+H]+	Kaempferol-3-Glucoside-2''-p-coumaroyl	NA	595.144	3.056	10.6075	0.017932	1.30251	8.42692e+06	7.56951e+06	7.61903e+06	7.61745e+06	7.9554e+06	7.68113e+06	6.43079e+06	5.62338e+06	4.62132e+06	5.46836e+06	8.86924e+06	4.97097e+06
Neg_00382	Negative	[M-H]-	trans-Cinnamic acid	Cinnamic acids and derivatives	147.046	7.481	2.885	0.000420481	1.32779	413834	431431	447941	389024	452925	413437	284826	322784	371891	357915	256389	325612
Neg_09953	Negative	(M-H)-	Naringin	Flavonoids	579.172	1.59502	1.01877	0.0406584	1.40026	54226.5	68013.1	96150.5	55494.2	69015.1	48631.6	36423.8	46763.3	36030	46920.9	56528.9	56945.4
Neg_01015	Negative	[M-H]-	D-Glucuronic acid	Organooxygen compounds	193.034	9.878	1.05619	0.00394431	1.5153	48988.7	45278.6	49744.2	44695.6	43589.2	42573.8	37174.6	34960.9	23813.3	43555.5	17739.3	24152.7
Neg_01460	Negative	(M+CH3COO)-	D-Quinovose	Organooxygen compounds	223.082	7.09198	6.75165	3.01523e-05	1.5206	1.62778e+06	1.57973e+06	1.59048e+06	1.50174e+06	1.48746e+06	1.59153e+06	1.11242e+06	1.13492e+06	895145	1.15665e+06	732964	1.13569e+06
Neg_09951	Negative	[M-H]-	Naringenin-7-O-rutinoside	Flavonoids	579.168	1.568	2.42395	0.0109647	1.53304	311096	305569	270018	230645	264722	180134	97336.3	168344	132997	168314	212639	239383
Neg_01198	Negative	(M-H)-	Homocitrate	Carboxylic acids and derivatives	205.035	11.9031	1.87531	0.00268561	1.54121	158878	143996	152133	149238	107928	108072	95480.5	90167.1	104222	110656	67317.2	64365.1
Neg_06512	Negative	[M-H]-	isookanin-7-O-glucoside	NA	449.108	6.327	3.17124	5.1716e-05	1.59082	343276	322578	329426	318589	309174	308330	184591	223425	138059	239438	182314	246247
Neg_03393	Negative	[M-H]-	Coumaroyl quinic acid	NA	337.095	4.209	8.485	0.00762042	1.61053	2.98236e+06	2.87801e+06	2.99851e+06	2.75453e+06	2.67679e+06	2.65951e+06	2.27192e+06	1.68491e+06	1.12532e+06	603922	2.65931e+06	2.17889e+06
Neg_06713	Negative	(M-H)-	Oleanolic acid	Fatty Acyls	455.353	1.00703	2.46856	0.00816658	1.62523	232797	243497	203392	268347	233493	238561	160475	143482	52918.5	107600	246929	162371
Pos_00034	Positive	[M+H]+	Benzamidine	Benzene and substituted derivatives	121.076	2.231	5.7929	0.000260075	1.63566	1.12244e+06	1.07953e+06	1.09666e+06	1.04177e+06	1.03462e+06	1.01183e+06	850825	611243	638096	630940	821676	351964
Pos_02317	Positive	[M+H]+	Oleanane -4H, + 2O	Prenol lipids	441.371	0.805	1.2985	0.00500049	1.68801	63468.2	65961	66222.8	52357.3	56603.4	52441	25420.3	29073	29104.5	31296.6	66127.2	30502
Neg_00777	Negative	[M-H]-	Inositol	Organooxygen compounds	179.055	8.228	9.93161	2.3963e-06	1.69762	2.31675e+06	2.88066e+06	2.96435e+06	2.83688e+06	2.72495e+06	2.55891e+06	1.5546e+06	1.64918e+06	1.62227e+06	1.546e+06	1.37241e+06	1.84694e+06
Neg_06889	Negative	(M-H)-	Isoquercitin	Flavonoids	463.088	4.57327	2.2066	2.96874e-05	1.71079	115005	148683	148938	126835	142242	142919	73270.9	86360.2	61834.9	102654	74738.5	83156
Pos_01970	Positive	[M+H]+	Gardneramine	NA	413.214	4.022	2.20368	0.00123643	1.72704	157061	157261	170115	137576	145123	141084	128676	107143	40743.7	93360.1	56567.5	99391.5
Neg_06714	Negative	[M-H]-	Boswellic acid, alpha	NA	455.354	0.992	5.84082	0.00388128	1.73365	1.10472e+06	1.16854e+06	978348	1.29315e+06	1.11497e+06	1.17049e+06	679760	645414	225293	503910	1.13284e+06	752571
Neg_14156	Negative	[M+FA-H]-	Ginsenoside F2	Prenol lipids	829.481	1.059	6.66387	0.00121809	1.73589	1.32605e+06	1.49997e+06	1.04138e+06	1.75538e+06	1.31918e+06	1.35208e+06	661783	687278	1.22926e+06	650762	799601	749288
Neg_05955	Negative	[M-H]-	Kaempferol-3-O-rhamnoside	Flavonoids	431.101	2.923	4.33642	0.00563825	1.75158	625758	677721	458429	762833	743161	493657	555164	418412	330029	406034	143846	294038
Neg_05659	Negative	[M-H]-	4-Deoxyphloridzin	NA	419.134	2.728	2.9694	0.000737718	1.76143	296004	298396	323383	215637	207622	232513	187824	140723	151359	123798	179090	110547
Neg_04847	Negative	[M-H]-	trans-piceid	Stilbenes	389.122	3.646	1.59228	0.00156357	1.76324	79173.4	83023.3	106376	65849.8	69431.8	62564.2	45157.2	49522.9	31010	60487.7	35422.6	42923.9
Pos_02597	Positive	[M+H]+	Quercetin-3-O-galactoside	Flavonoids	465.101	12.11	1.20833	2.29578e-06	1.8187	34694.5	34336.4	35387.4	37874.8	38723.9	38699.7	25626.6	21432.1	20780.6	19415.6	14300.9	19254.1
Neg_01224	Negative	[M-H]-	2-Naphthalenesulfonic acid	Naphthalenes	207.012	0.728	5.37437	7.32988e-05	1.82087	829716	789351	852298	668655	707921	740207	450354	464810	396406	587984	264115	356092
Neg_02209	Negative	(M-H)-	Oleic acid	Fatty Acyls	281.248	1.00733	3.05335	0.000205134	1.82684	242228	276002	194880	335202	232788	235547	137114	136378	156938	146582	127752	125439
Pos_02204	Positive	[M]+	Pelargonidin-3-O-glucoside	Flavonoids	433.113	3.338	3.0073	0.013681	1.8444	309950	332816	338337	322168	324131	222085	266853	211098	18470	77352.2	139899	289089
Neg_06020	Negative	[M-H]-	Quercetin-3-Arabinoside	Flavonoids	433.08	3.929	8.7121	0.00379301	1.84641	2.43019e+06	2.18539e+06	2.2301e+06	2.51204e+06	2.49746e+06	2.27157e+06	319630	1.02954e+06	1.60919e+06	730333	1.92356e+06	2.03867e+06
Neg_02208	Negative	[M-H]-	Trans-Vaccenic acid	Fatty Acyls	281.248	0.987	6.59192	0.000127376	1.86967	1.05487e+06	1.26446e+06	872644	1.47062e+06	1.06234e+06	1.06133e+06	585506	598068	676257	658501	561123	550197
Neg_06027	Negative	[M-H]-	Flavanone + 3O, O-Hex	NA	433.114	3.63	3.83086	3.47282e-05	1.90723	371643	349163	431504	321888	344472	361493	197483	198241	103815	206845	246325	190396
Neg_08113	Negative	[M-H]-	Syringetin-3-O-glucoside	NA	507.115	0.954	3.30831	0.00313796	1.91999	346102	347168	338889	293427	290500	306531	76349	176425	83074.9	128158	212594	324768
Neg_06090	Negative	[M-H]-	Phloretin-2'-O-glucoside	NA	435.13	3.431	6.86265	2.52985e-05	1.94369	793351	1.20371e+06	1.31623e+06	1.1312e+06	1.18458e+06	1.16464e+06	576577	601138	566963	665604	523749	561233
Neg_06424	Negative	[M-H]-	Quercetin-3-O-rhamnoside	Flavonoids	447.094	3.725	6.08468	0.0478615	2.06353	1.31587e+06	1.28584e+06	1.39412e+06	1.2242e+06	1.39166e+06	1.32025e+06	53739.1	732676	768796	2.00286e+06	144361	141425
Neg_02347	Negative	[M-H]-	(-)-Epicatechin	Flavonoids	289.07	3.868	3.09543	0.00137216	2.10863	191194	145525	274691	271706	256118	317159	94170.7	115477	78487.8	90809.5	150287	161450
Neg_05948	Negative	[M-H]-	Isovitexin(4)	Fatty Acyls	431.096	4.9	28.8849	0.00134692	2.18833	2.14854e+07	2.08818e+07	2.21659e+07	1.89223e+07	1.92569e+07	1.96942e+07	1.28291e+07	1.10788e+07	4874.43	4.15614e+06	1.16158e+07	1.62512e+07
Neg_00299	Negative	[M-H]-	4-Nitrophenol	Phenols	138.019	0.909	2.76396	1.13355e-07	2.22994	159928	163145	141903	162117	154036	138067	52132.4	67215.1	60623.9	71244.1	82722.6	78268.8
Neg_12749	Negative	[M-H]-	Eleutheroside E	Lignan glycosides	741.265	6.45	1.62373	0.0164886	2.24821	81939.1	82878.9	78961.4	77025.9	66575.4	71777.2	29572.4	46441.8	8488	9741.03	9977.6	100012
Neg_00779	Negative	[M-H]-	Glucose	Organooxygen compoundss	179.055	6.304	11.7288	0.000979835	2.30637	3.56497e+06	3.48091e+06	1.97542e+06	3.24381e+06	3.51041e+06	3.3393e+06	1.05426e+06	1.0743e+06	1.14994e+06	747365	2.84069e+06	1.42128e+06
Neg_00778	Negative	[M-H]-	Mannose	Organonitrogen compounds	179.055	7.369	8.56001	0.0176135	2.43561	1.23414e+06	2.29551e+06	858324	2.60752e+06	2.87919e+06	2.09713e+06	822926	626243	350060	696054	2.06029e+06	359747
Neg_00069	Negative	(M-H)-	Dihydroxyacetone	Organooxygen compounds	89.0256	6.32427	2.24121	0.000198621	2.4845	113092	106783	116401	94129.8	103433	87354.1	33592.4	31066.3	36137.5	21814.4	89624.4	37792
Neg_09846	Negative	(M-H)-	Procyanidin A2	Flavonoids	575.12	3.85658	3.48355	0.00680883	2.53242	355844	202260	389630	196840	198142	447796	70309.1	123425	148517	68958.5	64818.9	231008
Neg_06417	Negative	[M-H]-	Luteolin-8-C-glucoside	Flavonoids	447.092	5.853	6.19777	7.73349e-05	2.67037	752214	606187	876409	721811	766048	704749	103529	316423	297404	356203	94884.7	489536
Neg_02527	Negative	[M-H]-	FA 18:1+1O	NA	297.241	1.157	2.89583	4.51965e-08	2.7295	157753	157414	142125	151405	127602	136125	57844.1	56038.5	38006.1	64116	57468.2	46155.4
Neg_08039	Negative	[M-H]-	Quercetin-3-O-beta-glucopyranosyl-6'-acetate	Flavonoids	505.099	6.696	1.98102	0.000770735	2.75194	74354.5	70654.9	88175	79888.5	83715.4	82059.3	10937.8	15598.6	33124.9	17910.7	78484.8	17947.1
Neg_00576	Negative	(M-H)-	Phthalic acid	Benzene and substituted derivatives	165.019	1.92047	2.28803	0.00632511	2.77412	112477	126820	214139	85701.7	83144.5	91202.6	39268.8	52404.3	28154.5	80717.7	19421.8	37226.3
Pos_00229	Positive	[M]+	Phosphocholine	Organonitrogen compounds	184.074	12.117	1.34261	2.26223e-05	2.80014	41025.9	30960.6	33058.6	28304.5	28634.8	34436.9	21493.5	12907	9299.88	9531.76	9219.25	7695.64
Neg_02089	Negative	[M-H]-	Phloretin	Linear 1,3-diarylpropanoids	273.075	3.446	1.77595	0.000263098	2.80097	75364.8	48682.2	79234.3	70208.3	40911.7	50421.6	20739.7	25511.9	13561.9	24826.9	14639.1	30969.2
Neg_01818	Negative	[M-H]-	cis-9-Palmitoleic acid	Fatty Acyls	253.217	1.046	4.8271	8.41054e-06	2.80463	410691	453137	341681	467077	412263	416127	171492	127491	115336	73788	266432	137193
Neg_09204	Negative	[M-H]-	Quercetin-3-(6''-malonyl)-Glucoside	Flavonoids	549.089	6.696	1.27094	0.000830922	2.87159	27218.3	32344.8	37781.3	31393.1	32594.9	31569.4	4504.56	5598.46	13475.1	6491.24	31306.9	5799.59
Neg_00295	Negative	[M-H]-	Salicylic acid	Benzene and substituted derivatives	137.024	7.124	2.45812	6.20771e-07	2.92236	111889	107327	103260	109379	94480.9	87837.3	35766.6	37464.5	27341.2	55339.2	32963.5	21287.7
Neg_00655	Negative	[M-H]-	P-Toluenesulfonic acid	Benzene and substituted derivatives	171.012	0.791	3.35813	2.92235e-08	2.98956	185946	180498	199198	183825	186710	177042	94077.2	67440.5	40859.1	58600.9	61748.6	49643.4
Pos_02206	Positive	[M]+	Cyanidin-3-O-rhamnoside	Flavonoids	433.114	2.74	3.13193	7.24498e-07	3.08698	151562	173275	177089	162456	171235	136587	72625.6	57321.9	62107.9	34406.8	23540.9	64933.2
Pos_00919	Positive	[M+H]+	Phytosphingosine	Organonitrogen compounds	318.301	1.883	5.93415	0.000168692	3.09743	681832	713504	451091	589030	669753	716223	432824	258098	49412	51017.3	151938	290453
Neg_10226	Negative	[M-H]-	Datiscetin-3-O-rutinoside	NA	593.151	7.395	1.96851	8.39999e-05	3.18554	69913.1	85562.4	64535	63546.7	62780.2	62068.9	23296.4	23942.5	4580.34	3439.06	27855.9	45092
Neg_00819	Negative	[M-H]-	mannitol	Organonitrogen compounds	181.071	7.379	2.65736	0.000765672	3.18702	169429	169376	174564	99865.2	87931.9	94731.4	30078.2	39155.3	24661.7	64113.6	68447.8	23274.1
Pos_02207	Positive	[M+H]+	Vitexin	Flavonoids	433.114	4.642	18.4106	1.91277e-05	3.30734	5.64121e+06	5.67156e+06	6.09781e+06	5.4354e+06	5.4401e+06	5.74924e+06	2.37532e+06	2.06611e+06	2648.93	454513	2.02375e+06	3.36849e+06
Neg_06416	Negative	[M-H]-	Homoorientin	Flavonoids	447.092	6.107	6.90561	0.00751238	3.37261	567496	972794	1.58934e+06	682856	1.51837e+06	685165	175878	357348	214628	101341	139770	794824
Pos_00722	Positive	(M+H)+	Catechin	Flavonoids	291.085	2.35132	1.72013	1.30799e-05	3.42965	34448.8	50630.7	40011.1	55986	48833.9	60746.3	7488.84	13193.5	12764.8	17683.9	19209.3	14407.8
Neg_07318	Negative	[M-2H]-	Petunidin-3-O-beta-glucoside	Flavonoids	477.103	0.989	6.18099	4.46704e-06	3.54252	672509	630047	664760	553546	565506	570747	59672.9	171812	74075.3	128324	271025	327440
Neg_09890	Negative	[M-H]-	Procyanidin B2	Flavonoids	577.133	4.404	13.6003	7.02051e-09	3.64024	2.69707e+06	2.7158e+06	2.75842e+06	2.88753e+06	2.91474e+06	2.76597e+06	376423	775713	687786	747918	807832	1.2028e+06
Neg_01392	Negative	[M-H]-	Pantothenate	Organooxygen compounds	218.102	6.756	2.70732	1.42019e-06	3.70961	120643	117911	118218	112570	104946	103195	12137.5	34688.5	16666.1	64472	27209.2	27455.9
Neg_10574	Negative	[M-H]-	Kaempferol 3-O-sophoroside	Flavonoids	609.143	5.633	1.2614	4.83026e-05	3.77526	30893.4	19383.8	35044.1	21417.8	27113.7	19701.7	9533	6624.37	7687.99	6979.3	6488.47	3360.8
Neg_09898	Negative	[M-H]-	Procyanidin B1	Flavonoids	577.137	4.094	2.54949	1.34991e-06	3.78732	95319.3	95679.5	79130.7	120848	103675	102885	10897.4	28100	27592.5	29898	17780.8	43504.5
Neg_02687	Negative	[M-H]-	Epigallocatechin	Flavonoids	305.067	3.401	17.2215	1.42469e-10	3.97077	4.30302e+06	4.16889e+06	4.50665e+06	4.42163e+06	4.13841e+06	4.21869e+06	1.19109e+06	1.12245e+06	693649	838158	1.30327e+06	1.33811e+06
Neg_04219	Negative	[M-H]-	5-O-Caffeoylquinic acid methyl ester	NA	367.108	8.226	1.6973	0.00448707	4.05918	78782.6	71716.3	64891.2	61518.1	38202.4	10845.7	2452.59	15806.4	7595.59	11817.1	9479.95	33149.5
Neg_14600	Negative	[M-H]-	Procyanidin C1	Flavonoids	865.203	5.597	2.20707	3.22576e-09	4.45416	70675.6	64783.4	66792.2	63970.9	76080.6	69157.6	8102.68	15128.8	15416.5	13383.6	16444.8	23900.2
Pos_02398	Positive	[M+H]+	Plantaginin	Pyridines and derivatives	449.11	2.83	5.76259	1.90906e-08	4.62147	462527	472705	456972	472291	456317	460286	149835	92055.6	69295.4	112736	164261	13595.9
Neg_00710	Negative	[M-H]-	N-Acetyl-L-aspartic acid	Carboxylic acids and derivatives	174.04	10.111	2.08005	6.68218e-06	4.70998	81203.5	66746.8	67777.4	59212.4	53074.4	49468.8	6959.27	15200	14025	28481.5	5320.57	10159.1
Pos_00066	Positive	[M+H]+	Isoleucine	Carboxylic acids and derivatives	132.102	8.929	1.39504	1.32689e-06	4.92858	20268.3	31498.5	29619.8	30708.8	26665.3	25619.4	3178.9	5472.17	7482.83	10872.8	3980.94	2364.8
Neg_06828	Negative	[M-H]-	Flavone base + 3O, 1MeO, C-Hex	Flavonoids	461.107	2.671	7.05749	6.60276e-07	4.94388	647434	687840	646400	810718	587986	807931	267722	175743	129066	105378	15132.3	154129
Neg_00146	Negative	[M-H]-	Fumaric acid	Carboxylic acids and derivatives	115.004	9.916	1.66935	2.61928e-10	17.6883	32138	32390.7	30328.1	36552.5	32072.9	28327.2	1220.98	2046	2361.72	3768.8	298.14	1148.2
Neg_01730	Negative	[M-H]-	N-Acetyltryptophan	Carboxylic acids and derivatives	245.094	8.053	1.50399	3.15605e-09	18.1172	30097.3	27664.1	28275.4	23553.1	24677.7	22217.1	991.449	1087.43	2852.99	1263.01	1434.66	1007.83
