# Supplementary material for: Lipid and Amino Acid Pathway Metabolites Contribute to Cold Tolerance in Quercus wutaishanica
Source: Metabolites. 2023 Oct 19;13(10):1094. doi: 10.3390/metabo13101094 (PMC10608989; doi:10.3390/metabo13101094)
Supplement: Supplementary file 1 [file metabolites-13-01094-s001.zip › metabolites-2650060 supplementary file/Table S3.xlsx]

## Sheet: sheet
Table S3. Differentially expressed metabolites of Q. wutaishanica between LT and NT
Alignment	ESI Mode	Adduct	Metabolite	Class	m/z	RT(min)	VIP	P-value	FC	QwL1	QwL2	QwL3	QwL4	QwL5	QwL6	QwN1	QwN2	QwN3	QwN4	QwN5	QwN6
Neg_02347	Negative	[M-H]-	(-)-Epicatechin	Flavonoids	289.07	3.868	2.415	0.014429	0.552994	118004	24313	81575.2	72327.6	68838.3	103780	161674	155171	119770	171359	67248.2	172594
Neg_00127	Negative	[M-H]-	1,3 Cyclohexanedione	Organooxygen compounds	111.045	9.004	2.42165	0.00219433	3.05182	82788.9	39832.5	111350	41364.8	108851	97175.1	26815.3	28061.6	25960.8	25561.1	25404.7	25925.8
Neg_02843	Negative	(M-H)-	1-Salicylate glucuronide	Organooxygen compounds	313.056	0.844	1.47963	0.0328136	0.645048	43673.5	77011.7	34501.5	33794.2	15328.6	75796.2	68360.9	64745.6	77809.3	79085.4	74176.4	70062.4
Neg_00749	Negative	(M-H)-	2-Dehydro-3-deoxy-D-gluconate	NA	177.04	1.98195	1.70569	0.000556348	0.546248	25525.8	21888.6	40533.7	21340.2	39124.8	34586.4	43153.1	63837.6	65550.3	47154.9	56720.3	58595.7
Neg_01028	Negative	(M+CH3COO)-	2'-Deoxy-D-ribose	Organooxygen compounds	193.071	7.97027	2.57829	9.01715e-05	1.56955	132979	153520	152442	126773	181001	154601	97251.6	90763.2	106956	103885	93807.7	81588.8
Neg_01283	Negative	(M+Na-2H)-	3-Hydroxycapric acid	Hydroxy acids and derivatives	209.118	2.35835	1.10094	0.00140739	0.595401	22802.3	9771.1	18156.5	14840.8	13991.7	17748	35021.2	22764.2	24263.6	26432.6	28716.9	26238.4
Neg_05659	Negative	[M-H]-	4-Deoxyphloridzin	NA	419.134	2.728	3.16872	0.0117646	0.41692	93881.5	27662.7	184992	84546.6	21211.7	45266.5	176896	301093	164157	165329	141487	148516
Neg_00351	Negative	[M-H]-	4-Hydroxyquinoline	Quinolines and derivatives	144.046	4.063	2.28005	0.0468258	0.712259	158032	159943	222298	123184	53827.1	246003	208427	227927	236057	238564	217005	224456
Pos_01112	Positive	(M+H)+	4-O-beta-Galactopyranosyl-D-mannopyranose	NA	343.123	9.05022	2.22464	0.000304045	0.763408	135535	122321	166825	116414	127563	148402	181666	176362	175145	185031	178292	173784
Neg_00827	Negative	[M-H]-	4-Pyridoxic acid	Pyridines and derivatives	182.047	0.837	3.60754	0.00374315	0.863922	659386	763054	832676	768170	875172	843960	921833	881701	933671	929960	932834	889402
Pos_00552	Positive	[M+H]+	Adenosine	Purine nucleosides	268.105	3.995	2.0211	0.00110778	0.166092	8140.28	3240.98	9107.99	15803.8	2699.92	5152.69	29060.7	62523.8	21252.3	57385.2	65017.3	30551.1
Neg_00128	Negative	(M-H2O-H)-	alpha-Ketocaproic acid	Keto acids and derivatives	111.046	9.00865	1.01542	0.00507395	3.06091	17191.5	8085.6	16680.7	5130.41	20141.1	22004.1	5223.64	5430.7	5230.61	5355.6	2379.43	5532.66
Neg_05950	Negative	[M-H]-	Apigenin-7-O-glucoside	Flavonoids	431.097	3.465	1.37893	0.0258741	1.34768	98407.4	79356.9	84674.6	81459.6	62718	101041	76805.9	62229.1	42250	47326.3	72577.1	75501.7
Neg_00870	Negative	(M+CH3COO)-	Barbituric acid	Diazines	187.036	7.36195	1.03173	0.00927128	2.18612	16421.2	32572	25632.9	14356.1	22456.1	9840.51	10794.6	7978.43	9311.53	8520.42	10244.8	8627.06
Neg_05970	Negative	(M+CH3COO)-	Biocytin	Carboxylic acids and derivatives	431.191	6.32187	1.37279	0.0246518	5.2634	17905.2	37745.5	33622.3	8242.48	55526.2	5371.37	3015.67	3437.27	7640.96	2569.89	12519.5	913.791
Neg_00377	Negative	[M-H]-	Citramalic acid	Fatty Acyls	147.03	9.888	1.5392	0.0208305	0.683261	64895.9	53961.4	40345.6	42189.6	41891.5	99567.7	77529.1	86954.9	86168.9	76521.2	92919.3	81693.7
Neg_00937	Negative	[M-H]-	Citrate	Carboxylic acids and derivatives	191.02	11.993	12.2265	0.00116987	0.748364	3.96435e+06	4.89495e+06	3.64166e+06	3.33616e+06	3.23537e+06	4.73201e+06	5.13161e+06	5.08316e+06	5.31647e+06	5.25995e+06	5.46235e+06	5.55516e+06
Neg_00756	Negative	[M-H]-	Coniferyl aldehyde	Phenols	177.055	0.901	1.18262	0.00394699	1.53003	43077.9	36860.8	51444.6	36568	37863	26998.4	25297.8	25394.9	27242.8	20586.7	22751.4	30888.3
Pos_02206	Positive	[M]+	Cyanidin-3-O-rhamnoside	Flavonoids	433.114	2.74	1.8416	0.0269208	0.770962	148503	88621.2	105454	188098	112259	146410	162380	170900	177555	177072	173181	162756
Neg_00781	Negative	(M-H)-	D-(+)-Galactose	Organooxygen compounds	179.056	7.09908	2.78319	0.0194189	0.669442	200313	142636	115920	186599	108429	280259	197097	227298	297854	270391	264470	287694
Neg_00244	Negative	[M-H]-	D-aspartate	Carboxylic acids and derivatives	132.031	10.325	2.15521	0.00561196	1.67745	99823.3	137323	162499	89541.5	114824	77526.7	71868.3	60691.9	68912.7	64276.3	70058	70486
Pos_00898	Positive	[M+H]+	Dehydrophytosphingosine	Organonitrogen compounds	316.287	3.649	3.0258	0.000501629	2.03357	146494	175035	130795	193503	181244	106254	86974.9	91523.6	67687.7	84657.2	86057.2	42057.8
Neg_02605	Negative	[M-2H]-	Delphinidin	Flavonoids	301.036	2.658	3.86165	0.00934404	1.99666	304038	219172	211641	470759	376108	263689	131699	196116	179955	220828	49595.1	146052
Neg_01015	Negative	[M-H]-	D-Glucuronic acid	Organooxygen compounds	193.034	9.878	1.9201	0.000729416	2.10538	53703.2	73328.3	56599.9	78625.2	72750.5	35203.1	28832.2	32994.1	25361.3	28532	28939.6	31181
Neg_00069	Negative	(M-H)-	Dihydroxyacetone	Organooxygen compounds	89.0256	6.32427	2.45745	0.0277682	4.5012	68913.8	140548	51130.6	45785.1	199537	31313.6	12856.5	19484.3	23319.3	21417.9	18475.7	23798.6
Neg_00814	Negative	[M-H]-	DL-p-Hydroxyphenyllactic acid	Phenylpropanoic acids	181.051	8.38	1.65934	1.04539e-05	0.342965	12691.6	19127.1	14505.8	4574.59	11866.5	5311.97	36893.2	30001.7	28177.7	36538.4	33891.1	32994.7
Neg_01891	Negative	[M-H]-	D-Mannose-6-phosphate	Organooxygen compounds	259.021	12.039	1.17989	0.0134254	1.16285	112945	104466	107893	87817.9	117819	95662.6	91118.3	88779.9	89061.4	90443.2	96593.3	82855.3
Neg_01460	Negative	(M+CH3COO)-	D-Quinovose	Organooxygen compounds	223.082	7.09198	6.86503	3.85825e-06	1.32197	1.51122e+06	1.6713e+06	1.45171e+06	1.41605e+06	1.45166e+06	1.54037e+06	1.12579e+06	1.08098e+06	1.13288e+06	1.15103e+06	1.18785e+06	1.16149e+06
Neg_05480	Negative	(M+CH3COO)-	Estradiol-17beta-3-sulfate	Steroids and steroid derivatives	411.15	3.11646	2.00986	0.0264384	1.99933	64857.1	38687.1	110552	134953	65967.3	149602	54496.5	43775.9	45808.6	47117.4	45930.5	45274.2
Neg_06432	Negative	[M-H]-	Flavonol base + 3O, O-Hex	Flavonoids	447.097	3.983	27.3804	0.00413112	0.934926	1.04006e+08	9.54255e+07	1.05785e+08	1.05879e+08	1.04099e+08	1.09244e+08	1.09971e+08	1.11567e+08	1.12132e+08	1.11934e+08	1.09648e+08	1.1265e+08
Neg_00634	Negative	[M-H]-	Gallic acid	Benzene and substituted derivatives	169.014	7.648	3.22763	0.00680552	1.95	216132	275519	136809	134651	316984	197083	122060	121656	117876	105130	103161	85082.8
Neg_00257	Negative	(M+CH3COO)-	Hydroxyacetone	Organooxygen compounds	133.051	2.21365	2.21996	0.0123319	1.76106	174467	133635	77088.5	107107	130660	100823	82332	24210.7	83338.3	83102.3	85743.9	52264.2
Neg_02560	Negative	[M-H]-	Hydroxyphenylethanol + Pen	Organooxygen compound	299.112	3.443	1.28356	1.42158e-05	0.660077	26046.6	22213.4	27914.5	20283	24692.1	30771.3	38263.7	37659.3	39253.2	36687.5	37490.2	40802.5
Neg_03512	Negative	(M-H)-	Isomaltose	Organooxygen compounds	341.109	11.6579	2.16372	9.8778e-07	0.422535	25774.1	20319.5	40284.5	25197.3	18236.6	27562.4	61197.7	57846.3	60876.5	65480.8	66008.2	61043.2
Neg_06512	Negative	[M-H]-	isookanin-7-O-glucoside	NA	449.108	6.327	2.23865	0.00956082	0.762115	152917	184791	215074	188384	129624	119478	223490	217553	209947	206549	238938	202891
Neg_06826	Negative	[M-H]-	Kaempferol-3-Glucuronide	Flavonoids	461.075	6.862	5.22539	0.000131368	0.403628	173181	231969	97366.8	2233.61	168675	247962	395213	390257	377029	366973	393595	359698
Pos_02565	Positive	[M+H]+	Kaempferol-3-O-glucuronoside	Flavonoids	463.084	6.502	2.22761	8.68135e-05	0.364319	25912.1	43195.3	11412.1	178.123	24723.1	34767	68048.5	65635.3	62336.1	64777.9	63712.6	60283.6
Neg_10228	Negative	[M-H]-	Kaempferol-3-O-rutinoside	Flavonoids	593.154	5.913	3.44544	0.0104015	0.0140298	2546.83	1079.99	1612.5	1737.9	2510.53	1039.76	1497.3	188069	186607	190340	827.224	183024
Pos_01114	Positive	[M+H]+	Maltose	Organooxygen compounds	343.125	9.045	4.20043	0.00445179	0.786825	648539	533297	818433	506934	610800	685280	790570	767927	825336	824238	822704	802932
Neg_00819	Negative	[M-H]-	mannitol	Organonitrogen compounds	181.071	7.379	2.25359	0.00570476	1.55782	118398	159865	128102	107279	200311	121961	92108.5	85740.6	89352.8	90735.6	93258.9	85395.2
Neg_00778	Negative	[M-H]-	Mannose	Organonitrogen compounds	179.055	7.369	13.5496	0.0213947	6.44657	573048	3.85092e+06	3.29246e+06	1.5278e+06	4.90355e+06	457276	335898	212220	322063	452817	429278	513278
Neg_07142	Negative	[M-H]-	Maslinic acid	Prenol lipids	471.352	1.054	4.52616	0.0290119	4.57828	270276	669487	468212	160425	255328	18799.9	75562.2	77920	67573.2	69132.6	58658.5	53603.4
Neg_01241	Negative	(M+CH3COO)-	Mevalonic acid	Fatty acyls	207.087	4.14007	1.34922	0.0458856	0.658357	32240.2	70362.3	17603.5	17706.9	60712.2	64562.8	66819.8	61350.4	72993.3	66987.5	65420.3	66193.1
Neg_07388	Negative	[M-H]-	Myricetin-3-O-galactoside	Flavonoids	479.088	6.077	5.71017	0.00450081	0.276842	83369.5	26517.5	204509	229634	54076.3	117999	472864	244003	774499	276500	465952	352877
Neg_10628	Negative	[M-H]-	Oxidized glutathione	Carboxylic acids and derivatives	611.15	12.11	1.23051	0.0124904	1.48527	38396.3	59562.1	41093.1	38263.8	69138.4	46913.2	33137.9	30049.4	32765.4	34136.2	35512.1	31915.9
Pos_05876	Positive	(M+Na)+	PC(16:0/16:0)	Glycerophospholipids	756.554	3.42763	4.09835	0.0047935	1.58523	360650	466105	405841	607067	432416	394825	310850	398986	235040	202620	249710	285139
Neg_07318	Negative	[M-2H]-	Petunidin-3-O-beta-glucoside	Flavonoids	477.103	0.989	5.1637	0.0377187	0.639375	710175	294028	701106	1.07355e+06	192438	447932	922950	802002	881355	881017	978685	881756
Neg_03176	Negative	[M-H]-	Phenylacetic acid + 2O, O-Hex	NA	329.086	3.389	4.07999	0.00830097	4.42555	150503	230053	268905	119961	435970	98304.3	55204.8	52748.4	51406.9	49098.6	38041.9	48083.2
Pos_00977	Positive	M+	Phenylalanyl-Tyrosine	Carboxylic acids and derivatives	328.138	4.11702	1.21534	0.00305959	2.53146	21454.4	24373.8	21289.3	17470.3	38055.1	15275.9	9798.13	4148.09	8161.03	11645.1	6778.19	13951.3
Neg_00543	Negative	(M-H)-	Phenylpyruvate	Benzene and substituted derivatives	163.04	0.97175	3.77408	0.0307633	3.61745	143679	159316	51662.8	245675	520158	261343	43794.7	53925	53392.5	82484.6	97565.3	50828.6
Neg_02089	Negative	[M-H]-	Phloretin	Linear 1,3-diarylpropanoids	273.075	3.446	2.27778	2.484e-05	0.535184	46191.9	48131.5	31334.9	69270.5	42437.4	47942	97342.9	85088.1	88300	95064.2	81717.3	85590.2
Neg_06090	Negative	[M-H]-	Phloretin-2'-O-glucoside	NA	435.13	3.431	9.17604	2.57581e-07	0.541034	731870	678342	869150	880844	563634	779883	1.42466e+06	1.33002e+06	1.38631e+06	1.4367e+06	1.40742e+06	1.33918e+06
Pos_00229	Positive	[M]+	Phosphocholine	Organonitrogen compounds	184.074	12.117	1.43979	0.0137535	3.12394	20000	61520.3	30265.5	15657.5	46391.2	21486.4	14065.5	14744.4	9914.75	7626.7	8210.75	7961.91
Neg_00576	Negative	(M-H)-	Phthalic acid	Benzene and substituted derivatives	165.019	1.92047	2.36605	0.0200914	4.50984	107040	67471.4	31337.8	56273	175786	37175	22612.3	15987.2	19425.1	11508.4	22947	12863.5
Pos_00919	Positive	[M+H]+	Phytosphingosine	Organonitrogen compounds	318.301	1.883	3.8518	0.00871737	0.572856	154528	159220	121361	171754	398011	221719	388164	375427	398500	245667	359833	373596
Neg_00437	Negative	[M-H]-	Protocatechuic acid	Benzene and substituted derivatives	153.018	7.532	1.36735	0.00392018	1.29228	85523.6	94904.4	78303.7	65179.1	84677.4	67541.1	58124.5	57004	63593.8	62976.6	63030.1	63713.6
Neg_09557	Negative	(M-H)-	Protoporphyrin IX	Tetrapyrroles and derivatives	561.256	4.39383	1.4407	0.0125425	0.514401	15513.8	18457	41911.8	11252.9	36291.9	17459.9	54737	30115.5	28165.3	54096.3	53303.3	53468.9
Neg_00655	Negative	[M-H]-	P-Toluenesulfonic acid	Benzene and substituted derivatives	171.012	0.791	1.50938	0.00660071	1.30575	101033	96863.5	107510	74477.4	115760	81878.6	74510.5	77723	77766.5	74873	66385	71031.8
Neg_01652	Negative	(2M-H)-	Purine	Imidazopyrimidines	239.077	7.47485	2.86634	0.0265062	5.00785	65993.5	193273	160548	38688.5	231135	17651.2	16174.7	15996.1	27851.2	27669.5	27271	26273.5
Pos_00793	Positive	[M+H]+	Quercetin	Flavonoids	303.05	12.111	1.23801	0.00666018	0.631595	21449.5	13585.7	29828.8	31356.4	29969.6	30815.4	33337.6	36672.8	50130	53035.9	34712.7	40696.7
Neg_07310	Negative	[M-H]-	Quercetin-3-Glucuronide	Flavonoids	477.066	6.524	5.24727	0.0375122	0.571716	420612	507993	280451	7126.63	967473	527716	872786	871548	825363	848538	512780	811500
Neg_08039	Negative	[M-H]-	Quercetin-3-O-beta-glucopyranosyl-6'-acetate	Flavonoids	505.099	6.696	1.00742	0.031876	2.20558	20281.8	10384.3	28962.1	26309	37599.7	7858.32	12203.3	5863.97	13666.7	7679.95	8818.19	11341.8
Pos_02597	Positive	[M+H]+	Quercetin-3-O-galactoside	Flavonoids	465.101	12.11	1.83151	0.0120107	0.648326	56333.5	44326.4	57937.6	72899.5	100131	60147.4	75425.6	91061.7	119554	98956.5	130773	88518.9
Neg_08044	Negative	[M-H]-	Quercetin-3-O-glucosyl-6''-acetate	Flavonoids	505.1	3.707	9.90536	0.000439233	0.4674	634682	242652	1.43172e+06	546532	842679	761134	1.54244e+06	1.47168e+06	1.68151e+06	1.63092e+06	1.64597e+06	1.56836e+06
Neg_07309	Negative	[M-H]-	Quercetin-3-O-glucuronide	Flavonoids	477.065	6.696	1.7907	0.000118838	0.519873	31860.9	28223.2	20619.4	15313.1	44867	32824.8	57875.8	59266.9	50669	54593.8	57182.5	54548.2
Neg_06424	Negative	[M-H]-	Quercetin-3-O-rhamnoside	Flavonoids	447.094	3.725	11.2447	0.0467894	0.375295	337658	550333	69646.5	63177.9	277983	4.40584e+06	2.34257e+06	2.40207e+06	2.67171e+06	2.63838e+06	2.71492e+06	2.43079e+06
Neg_00952	Negative	(M-H)-	Quinate	Organooxygen compounds	191.057	8.39652	9.32648	0.0461609	1.10329	1.14842e+07	1.16216e+07	1.03546e+07	1.2379e+07	1.33294e+07	1.05926e+07	1.07203e+07	9.96562e+06	1.03041e+07	1.07598e+07	1.04694e+07	1.10113e+07
Neg_05656	Negative	(M+CH3COO)-	Rosmarinic Acid	Cinnamic acids and derivatives	419.099	1.32362	1.1307	0.00663545	0.603751	18308.3	16977.4	18771.2	20381.9	21944.2	20907	32196.8	44681.9	39374.2	33522.6	21964.6	22528.4
Neg_04061	Negative	[M-H]-	Secoisolariciresinol	Dibenzylbutane lignans	361.166	1.131	3.15579	0.000100292	0.491441	113455	92856	90998.9	31849	51701.7	94962.8	162241	157983	171933	156721	172790	146552
Neg_00457	Negative	(M-H2O-H)-	Shikimate	Organooxygen compounds	155.035	9.00865	2.22331	0.00229154	3.05088	69425.9	35462.2	89011.6	32343.1	90845.4	89921.9	23584.3	21019.6	20521.1	22252.1	24357.2	21673.2
Neg_00161	Negative	(M-H)-	Succinate	Carboxylic acids and derivatives	117.02	9.91032	1.16253	0.0102672	0.666348	29132	20267.7	30438.6	19176	21567.3	47960.5	43789.1	42522.5	40200.4	42224.8	43748.2	40449.1
Neg_03513	Negative	[M-H]-	Sucrose	Organooxygen compounds	341.109	11.666	5.11976	1.12516e-05	0.410023	158697	95658.4	242981	151861	67649.6	143433	356126	332316	355838	327003	374219	352624
Neg_08113	Negative	[M-H]-	Syringetin-3-O-glucoside	NA	507.115	0.954	3.59621	0.00265407	0.639607	273005	189786	172387	331234	152878	166386	361920	333483	355025	309591	336550	313533
Pos_03196	Positive	[M+H]+	Telmisartan	Benzene and substituted derivatives	515.247	4.897	1.06089	6.00453e-05	0.330814	5865.24	3869.95	9724.45	518.001	1858.94	5358.15	12251.5	14231.2	14420.3	14433.4	14151.2	12717.8
Neg_10826	Negative	[M-H]-	Thalsimidine	NA	621.275	0.54	5.43873	0.00951238	0.431263	128980	100337	597683	36734.7	82680.4	442596	515979	521349	500445	604818	528885	549324
Neg_01512	Negative	(M-H)-	Traumatic Acid	Fatty Acyls	227.129	7.31865	5.76666	8.12859e-08	0.181748	55238.9	12027.5	67325.9	127936	7302.42	63290.9	303759	302993	306203	304577	318975	296369
Neg_03514	Negative	(M-H)-	Trehalose	Organooxygen compounds	341.109	9.25722	11.5542	0.00168551	0.824671	5.6027e+06	5.2871e+06	6.58476e+06	4.9062e+06	5.72298e+06	6.34945e+06	6.71043e+06	6.50666e+06	7.00488e+06	7.05683e+06	7.14426e+06	7.35502e+06
Neg_09646	Negative	[M-H]-	UDP-D-glucose	Pyrimidine nucleotides	565.051	11.559	2.11073	0.00655355	1.37296	139650	183598	160481	116149	182611	199668	122406	116156	119796	119169	127745	110087

## Sheet: Sheet1
Alignment	ESI Mode	Adduct	Metabolite	Class	m/z	RT(min)	VIP	P-value	FC	QwL1	QwL2	QwL3	QwL4	QwL5	QwL6	QwN1	QwN2	QwN3	QwN4	QwN5	QwN6
Neg_10228	Negative	[M-H]-	Kaempferol-3-O-rutinoside	Flavonoids	593.154	5.913	3.44544	0.0104015	0.0140298	2546.83	1079.99	1612.5	1737.9	2510.53	1039.76	1497.3	188069	186607	190340	827.224	183024
Pos_00552	Positive	[M+H]+	Adenosine	Purine nucleosides	268.105	3.995	2.0211	0.00110778	0.166092	8140.28	3240.98	9107.99	15803.8	2699.92	5152.69	29060.7	62523.8	21252.3	57385.2	65017.3	30551.1
Neg_01512	Negative	(M-H)-	Traumatic Acid	Fatty Acyls	227.129	7.31865	5.76666	8.12859e-08	0.181748	55238.9	12027.5	67325.9	127936	7302.42	63290.9	303759	302993	306203	304577	318975	296369
Neg_07388	Negative	[M-H]-	Myricetin-3-O-galactoside	Flavonoids	479.088	6.077	5.71017	0.00450081	0.276842	83369.5	26517.5	204509	229634	54076.3	117999	472864	244003	774499	276500	465952	352877
Pos_03196	Positive	[M+H]+	Telmisartan	Benzene and substituted derivatives	515.247	4.897	1.06089	6.00453e-05	0.330814	5865.24	3869.95	9724.45	518.001	1858.94	5358.15	12251.5	14231.2	14420.3	14433.4	14151.2	12717.8
Neg_00814	Negative	[M-H]-	DL-p-Hydroxyphenyllactic acid	Phenylpropanoic acids	181.051	8.38	1.65934	1.04539e-05	0.342965	12691.6	19127.1	14505.8	4574.59	11866.5	5311.97	36893.2	30001.7	28177.7	36538.4	33891.1	32994.7
Pos_02565	Positive	[M+H]+	Kaempferol-3-O-glucuronoside	Flavonoids	463.084	6.502	2.22761	8.68135e-05	0.364319	25912.1	43195.3	11412.1	178.123	24723.1	34767	68048.5	65635.3	62336.1	64777.9	63712.6	60283.6
Neg_06424	Negative	[M-H]-	Quercetin-3-O-rhamnoside	Flavonoids	447.094	3.725	11.2447	0.0467894	0.375295	337658	550333	69646.5	63177.9	277983	4.40584e+06	2.34257e+06	2.40207e+06	2.67171e+06	2.63838e+06	2.71492e+06	2.43079e+06
Neg_06826	Negative	[M-H]-	Kaempferol-3-Glucuronide	Flavonoids	461.075	6.862	5.22539	0.000131368	0.403628	173181	231969	97366.8	2233.61	168675	247962	395213	390257	377029	366973	393595	359698
Neg_03513	Negative	[M-H]-	Sucrose	Organooxygen compounds	341.109	11.666	5.11976	1.12516e-05	0.410023	158697	95658.4	242981	151861	67649.6	143433	356126	332316	355838	327003	374219	352624
Neg_05659	Negative	[M-H]-	4-Deoxyphloridzin	NA	419.134	2.728	3.16872	0.0117646	0.41692	93881.5	27662.7	184992	84546.6	21211.7	45266.5	176896	301093	164157	165329	141487	148516
Neg_03512	Negative	(M-H)-	Isomaltose	Organooxygen compounds	341.109	11.6579	2.16372	9.8778e-07	0.422535	25774.1	20319.5	40284.5	25197.3	18236.6	27562.4	61197.7	57846.3	60876.5	65480.8	66008.2	61043.2
Neg_10826	Negative	[M-H]-	Thalsimidine	NA	621.275	0.54	5.43873	0.00951238	0.431263	128980	100337	597683	36734.7	82680.4	442596	515979	521349	500445	604818	528885	549324
Neg_08044	Negative	[M-H]-	Quercetin-3-O-glucosyl-6''-acetate	Flavonoids	505.1	3.707	9.90536	0.000439233	0.4674	634682	242652	1.43172e+06	546532	842679	761134	1.54244e+06	1.47168e+06	1.68151e+06	1.63092e+06	1.64597e+06	1.56836e+06
Neg_04061	Negative	[M-H]-	Secoisolariciresinol	Dibenzylbutane lignans	361.166	1.131	3.15579	0.000100292	0.491441	113455	92856	90998.9	31849	51701.7	94962.8	162241	157983	171933	156721	172790	146552
Neg_09557	Negative	(M-H)-	Protoporphyrin IX	Tetrapyrroles and derivatives	561.256	4.39383	1.4407	0.0125425	0.514401	15513.8	18457	41911.8	11252.9	36291.9	17459.9	54737	30115.5	28165.3	54096.3	53303.3	53468.9
Neg_07309	Negative	[M-H]-	Quercetin-3-O-glucuronide	Flavonoids	477.065	6.696	1.7907	0.000118838	0.519873	31860.9	28223.2	20619.4	15313.1	44867	32824.8	57875.8	59266.9	50669	54593.8	57182.5	54548.2
Neg_02089	Negative	[M-H]-	Phloretin	Linear 1,3-diarylpropanoids	273.075	3.446	2.27778	2.484e-05	0.535184	46191.9	48131.5	31334.9	69270.5	42437.4	47942	97342.9	85088.1	88300	95064.2	81717.3	85590.2
Neg_06090	Negative	[M-H]-	Phloretin-2'-O-glucoside	NA	435.13	3.431	9.17604	2.57581e-07	0.541034	731870	678342	869150	880844	563634	779883	1.42466e+06	1.33002e+06	1.38631e+06	1.4367e+06	1.40742e+06	1.33918e+06
Neg_00749	Negative	(M-H)-	2-Dehydro-3-deoxy-D-gluconate	NA	177.04	1.98195	1.70569	0.000556348	0.546248	25525.8	21888.6	40533.7	21340.2	39124.8	34586.4	43153.1	63837.6	65550.3	47154.9	56720.3	58595.7
Neg_02347	Negative	[M-H]-	(-)-Epicatechin	Flavonoids	289.07	3.868	2.415	0.014429	0.552994	118004	24313	81575.2	72327.6	68838.3	103780	161674	155171	119770	171359	67248.2	172594
Neg_07310	Negative	[M-H]-	Quercetin-3-Glucuronide	Flavonoids	477.066	6.524	5.24727	0.0375122	0.571716	420612	507993	280451	7126.63	967473	527716	872786	871548	825363	848538	512780	811500
Pos_00919	Positive	[M+H]+	Phytosphingosine	Organonitrogen compounds	318.301	1.883	3.8518	0.00871737	0.572856	154528	159220	121361	171754	398011	221719	388164	375427	398500	245667	359833	373596
Neg_01283	Negative	(M+Na-2H)-	3-Hydroxycapric acid	Hydroxy acids and derivatives	209.118	2.35835	1.10094	0.00140739	0.595401	22802.3	9771.1	18156.5	14840.8	13991.7	17748	35021.2	22764.2	24263.6	26432.6	28716.9	26238.4
Neg_05656	Negative	(M+CH3COO)-	Rosmarinic Acid	Cinnamic acids and derivatives	419.099	1.32362	1.1307	0.00663545	0.603751	18308.3	16977.4	18771.2	20381.9	21944.2	20907	32196.8	44681.9	39374.2	33522.6	21964.6	22528.4
Pos_00793	Positive	[M+H]+	Quercetin	Flavonoids	303.05	12.111	1.23801	0.00666018	0.631595	21449.5	13585.7	29828.8	31356.4	29969.6	30815.4	33337.6	36672.8	50130	53035.9	34712.7	40696.7
Neg_07318	Negative	[M-2H]-	Petunidin-3-O-beta-glucoside	Flavonoids	477.103	0.989	5.1637	0.0377187	0.639375	710175	294028	701106	1.07355e+06	192438	447932	922950	802002	881355	881017	978685	881756
Neg_08113	Negative	[M-H]-	Syringetin-3-O-glucoside	NA	507.115	0.954	3.59621	0.00265407	0.639607	273005	189786	172387	331234	152878	166386	361920	333483	355025	309591	336550	313533
Neg_02843	Negative	(M-H)-	1-Salicylate glucuronide	Organooxygen compounds	313.056	0.844	1.47963	0.0328136	0.645048	43673.5	77011.7	34501.5	33794.2	15328.6	75796.2	68360.9	64745.6	77809.3	79085.4	74176.4	70062.4
Pos_02597	Positive	[M+H]+	Quercetin-3-O-galactoside	Flavonoids	465.101	12.11	1.83151	0.0120107	0.648326	56333.5	44326.4	57937.6	72899.5	100131	60147.4	75425.6	91061.7	119554	98956.5	130773	88518.9
Pos_02597	Positive	[M+H]+	Quercetin-3-O-galactoside	Flavonoids	465.101	12.11	1.83151	0.0120107	0.648326	56333.5	44326.4	57937.6	72899.5	100131	60147.4	75425.6	91061.7	119554	98956.5	130773	88518.9
Neg_01241	Negative	(M+CH3COO)-	Mevalonic acid	Fatty acyls	207.087	4.14007	1.34922	0.0458856	0.658357	32240.2	70362.3	17603.5	17706.9	60712.2	64562.8	66819.8	61350.4	72993.3	66987.5	65420.3	66193.1
Neg_02560	Negative	[M-H]-	Hydroxyphenylethanol + Pen	Organooxygen compound	299.112	3.443	1.28356	1.42158e-05	0.660077	26046.6	22213.4	27914.5	20283	24692.1	30771.3	38263.7	37659.3	39253.2	36687.5	37490.2	40802.5
Neg_00161	Negative	(M-H)-	Succinate	Carboxylic acids and derivatives	117.02	9.91032	1.16253	0.0102672	0.666348	29132	20267.7	30438.6	19176	21567.3	47960.5	43789.1	42522.5	40200.4	42224.8	43748.2	40449.1
Neg_00781	Negative	(M-H)-	D-(+)-Galactose	Organooxygen compounds	179.056	7.09908	2.78319	0.0194189	0.669442	200313	142636	115920	186599	108429	280259	197097	227298	297854	270391	264470	287694
Neg_00377	Negative	[M-H]-	Citramalic acid	Fatty Acyls	147.03	9.888	1.5392	0.0208305	0.683261	64895.9	53961.4	40345.6	42189.6	41891.5	99567.7	77529.1	86954.9	86168.9	76521.2	92919.3	81693.7
Neg_00351	Negative	[M-H]-	4-Hydroxyquinoline	Quinolines and derivatives	144.046	4.063	2.28005	0.0468258	0.712259	158032	159943	222298	123184	53827.1	246003	208427	227927	236057	238564	217005	224456
Neg_00937	Negative	[M-H]-	Citrate	Carboxylic acids and derivatives	191.02	11.993	12.2265	0.00116987	0.748364	3.96435e+06	4.89495e+06	3.64166e+06	3.33616e+06	3.23537e+06	4.73201e+06	5.13161e+06	5.08316e+06	5.31647e+06	5.25995e+06	5.46235e+06	5.55516e+06
Neg_06512	Negative	[M-H]-	isookanin-7-O-glucoside	NA	449.108	6.327	2.23865	0.00956082	0.762115	152917	184791	215074	188384	129624	119478	223490	217553	209947	206549	238938	202891
Pos_01112	Positive	(M+H)+	4-O-beta-Galactopyranosyl-D-mannopyranose	NA	343.123	9.05022	2.22464	0.000304045	0.763408	135535	122321	166825	116414	127563	148402	181666	176362	175145	185031	178292	173784
Pos_02206	Positive	[M]+	Cyanidin-3-O-rhamnoside	Flavonoids	433.114	2.74	1.8416	0.0269208	0.770962	148503	88621.2	105454	188098	112259	146410	162380	170900	177555	177072	173181	162756
Pos_01114	Positive	[M+H]+	Maltose	Organooxygen compounds	343.125	9.045	4.20043	0.00445179	0.786825	648539	533297	818433	506934	610800	685280	790570	767927	825336	824238	822704	802932
Neg_03514	Negative	(M-H)-	Trehalose	Organooxygen compounds	341.109	9.25722	11.5542	0.00168551	0.824671	5.6027e+06	5.2871e+06	6.58476e+06	4.9062e+06	5.72298e+06	6.34945e+06	6.71043e+06	6.50666e+06	7.00488e+06	7.05683e+06	7.14426e+06	7.35502e+06
Neg_00827	Negative	[M-H]-	4-Pyridoxic acid	Pyridines and derivatives	182.047	0.837	3.60754	0.00374315	0.863922	659386	763054	832676	768170	875172	843960	921833	881701	933671	929960	932834	889402
Neg_06432	Negative	[M-H]-	Flavonol base + 3O, O-Hex	Flavonoids	447.097	3.983	27.3804	0.00413112	0.934926	1.04006e+08	9.54255e+07	1.05785e+08	1.05879e+08	1.04099e+08	1.09244e+08	1.09971e+08	1.11567e+08	1.12132e+08	1.11934e+08	1.09648e+08	1.1265e+08
Neg_00952	Negative	(M-H)-	Quinate	Organooxygen compounds	191.057	8.39652	9.32648	0.0461609	1.10329	1.14842e+07	1.16216e+07	1.03546e+07	1.2379e+07	1.33294e+07	1.05926e+07	1.07203e+07	9.96562e+06	1.03041e+07	1.07598e+07	1.04694e+07	1.10113e+07
Neg_01891	Negative	[M-H]-	D-Mannose-6-phosphate	Organooxygen compounds	259.021	12.039	1.17989	0.0134254	1.16285	112945	104466	107893	87817.9	117819	95662.6	91118.3	88779.9	89061.4	90443.2	96593.3	82855.3
Neg_00437	Negative	[M-H]-	Protocatechuic acid	Benzene and substituted derivatives	153.018	7.532	1.36735	0.00392018	1.29228	85523.6	94904.4	78303.7	65179.1	84677.4	67541.1	58124.5	57004	63593.8	62976.6	63030.1	63713.6
Neg_00655	Negative	[M-H]-	P-Toluenesulfonic acid	Benzene and substituted derivatives	171.012	0.791	1.50938	0.00660071	1.30575	101033	96863.5	107510	74477.4	115760	81878.6	74510.5	77723	77766.5	74873	66385	71031.8
Neg_01460	Negative	(M+CH3COO)-	D-Quinovose	Organooxygen compounds	223.082	7.09198	6.86503	3.85825e-06	1.32197	1.51122e+06	1.6713e+06	1.45171e+06	1.41605e+06	1.45166e+06	1.54037e+06	1.12579e+06	1.08098e+06	1.13288e+06	1.15103e+06	1.18785e+06	1.16149e+06
Neg_05950	Negative	[M-H]-	Apigenin-7-O-glucoside	Flavonoids	431.097	3.465	1.37893	0.0258741	1.34768	98407.4	79356.9	84674.6	81459.6	62718	101041	76805.9	62229.1	42250	47326.3	72577.1	75501.7
Neg_09646	Negative	[M-H]-	UDP-D-glucose	Pyrimidine nucleotides	565.051	11.559	2.11073	0.00655355	1.37296	139650	183598	160481	116149	182611	199668	122406	116156	119796	119169	127745	110087
Neg_10628	Negative	[M-H]-	Oxidized glutathione	Carboxylic acids and derivatives	611.15	12.11	1.23051	0.0124904	1.48527	38396.3	59562.1	41093.1	38263.8	69138.4	46913.2	33137.9	30049.4	32765.4	34136.2	35512.1	31915.9
Neg_00756	Negative	[M-H]-	Coniferyl aldehyde	Phenols	177.055	0.901	1.18262	0.00394699	1.53003	43077.9	36860.8	51444.6	36568	37863	26998.4	25297.8	25394.9	27242.8	20586.7	22751.4	30888.3
Neg_00819	Negative	[M-H]-	mannitol	Organonitrogen compounds	181.071	7.379	2.25359	0.00570476	1.55782	118398	159865	128102	107279	200311	121961	92108.5	85740.6	89352.8	90735.6	93258.9	85395.2
Neg_01028	Negative	(M+CH3COO)-	2'-Deoxy-D-ribose	Organooxygen compounds	193.071	7.97027	2.57829	9.01715e-05	1.56955	132979	153520	152442	126773	181001	154601	97251.6	90763.2	106956	103885	93807.7	81588.8
Pos_05876	Positive	(M+Na)+	PC(16:0/16:0)	Glycerophospholipids	756.554	3.42763	4.09835	0.0047935	1.58523	360650	466105	405841	607067	432416	394825	310850	398986	235040	202620	249710	285139
Neg_00244	Negative	[M-H]-	D-aspartate	Carboxylic acids and derivatives	132.031	10.325	2.15521	0.00561196	1.67745	99823.3	137323	162499	89541.5	114824	77526.7	71868.3	60691.9	68912.7	64276.3	70058	70486
Neg_00257	Negative	(M+CH3COO)-	Hydroxyacetone	Organooxygen compounds	133.051	2.21365	2.21996	0.0123319	1.76106	174467	133635	77088.5	107107	130660	100823	82332	24210.7	83338.3	83102.3	85743.9	52264.2
Neg_00634	Negative	[M-H]-	Gallic acid	Benzene and substituted derivatives	169.014	7.648	3.22763	0.00680552	1.95	216132	275519	136809	134651	316984	197083	122060	121656	117876	105130	103161	85082.8
Neg_02605	Negative	[M-2H]-	Delphinidin	Flavonoids	301.036	2.658	3.86165	0.00934404	1.99666	304038	219172	211641	470759	376108	263689	131699	196116	179955	220828	49595.1	146052
Neg_05480	Negative	(M+CH3COO)-	Estradiol-17beta-3-sulfate	Steroids and steroid derivatives	411.15	3.11646	2.00986	0.0264384	1.99933	64857.1	38687.1	110552	134953	65967.3	149602	54496.5	43775.9	45808.6	47117.4	45930.5	45274.2
Pos_00898	Positive	[M+H]+	Dehydrophytosphingosine	Organonitrogen compounds	316.287	3.649	3.0258	0.000501629	2.03357	146494	175035	130795	193503	181244	106254	86974.9	91523.6	67687.7	84657.2	86057.2	42057.8
Neg_01015	Negative	[M-H]-	D-Glucuronic acid	Organooxygen compounds	193.034	9.878	1.9201	0.000729416	2.10538	53703.2	73328.3	56599.9	78625.2	72750.5	35203.1	28832.2	32994.1	25361.3	28532	28939.6	31181
Neg_00870	Negative	(M+CH3COO)-	Barbituric acid	Diazines	187.036	7.36195	1.03173	0.00927128	2.18612	16421.2	32572	25632.9	14356.1	22456.1	9840.51	10794.6	7978.43	9311.53	8520.42	10244.8	8627.06
Neg_08039	Negative	[M-H]-	Quercetin-3-O-beta-glucopyranosyl-6'-acetate	Flavonoids	505.099	6.696	1.00742	0.031876	2.20558	20281.8	10384.3	28962.1	26309	37599.7	7858.32	12203.3	5863.97	13666.7	7679.95	8818.19	11341.8
Pos_00977	Positive	M+	Phenylalanyl-Tyrosine	Carboxylic acids and derivatives	328.138	4.11702	1.21534	0.00305959	2.53146	21454.4	24373.8	21289.3	17470.3	38055.1	15275.9	9798.13	4148.09	8161.03	11645.1	6778.19	13951.3
Neg_00457	Negative	(M-H2O-H)-	Shikimate	Organooxygen compounds	155.035	9.00865	2.22331	0.00229154	3.05088	69425.9	35462.2	89011.6	32343.1	90845.4	89921.9	23584.3	21019.6	20521.1	22252.1	24357.2	21673.2
Neg_00127	Negative	[M-H]-	1,3 Cyclohexanedione	Organooxygen compounds	111.045	9.004	2.42165	0.00219433	3.05182	82788.9	39832.5	111350	41364.8	108851	97175.1	26815.3	28061.6	25960.8	25561.1	25404.7	25925.8
Neg_00128	Negative	(M-H2O-H)-	alpha-Ketocaproic acid	Keto acids and derivatives	111.046	9.00865	1.01542	0.00507395	3.06091	17191.5	8085.6	16680.7	5130.41	20141.1	22004.1	5223.64	5430.7	5230.61	5355.6	2379.43	5532.66
Pos_00229	Positive	[M]+	Phosphocholine	Organonitrogen compounds	184.074	12.117	1.43979	0.0137535	3.12394	20000	61520.3	30265.5	15657.5	46391.2	21486.4	14065.5	14744.4	9914.75	7626.7	8210.75	7961.91
Neg_00543	Negative	(M-H)-	Phenylpyruvate	Benzene and substituted derivatives	163.04	0.97175	3.77408	0.0307633	3.61745	143679	159316	51662.8	245675	520158	261343	43794.7	53925	53392.5	82484.6	97565.3	50828.6
Neg_03176	Negative	[M-H]-	Phenylacetic acid + 2O, O-Hex	NA	329.086	3.389	4.07999	0.00830097	4.42555	150503	230053	268905	119961	435970	98304.3	55204.8	52748.4	51406.9	49098.6	38041.9	48083.2
Neg_00069	Negative	(M-H)-	Dihydroxyacetone	Organooxygen compounds	89.0256	6.32427	2.45745	0.0277682	4.5012	68913.8	140548	51130.6	45785.1	199537	31313.6	12856.5	19484.3	23319.3	21417.9	18475.7	23798.6
Neg_00576	Negative	(M-H)-	Phthalic acid	Benzene and substituted derivatives	165.019	1.92047	2.36605	0.0200914	4.50984	107040	67471.4	31337.8	56273	175786	37175	22612.3	15987.2	19425.1	11508.4	22947	12863.5
Neg_07142	Negative	[M-H]-	Maslinic acid	Prenol lipids	471.352	1.054	4.52616	0.0290119	4.57828	270276	669487	468212	160425	255328	18799.9	75562.2	77920	67573.2	69132.6	58658.5	53603.4
Neg_01652	Negative	(2M-H)-	Purine	Imidazopyrimidines	239.077	7.47485	2.86634	0.0265062	5.00785	65993.5	193273	160548	38688.5	231135	17651.2	16174.7	15996.1	27851.2	27669.5	27271	26273.5
Neg_05970	Negative	(M+CH3COO)-	Biocytin	Carboxylic acids and derivatives	431.191	6.32187	1.37279	0.0246518	5.2634	17905.2	37745.5	33622.3	8242.48	55526.2	5371.37	3015.67	3437.27	7640.96	2569.89	12519.5	913.791
Neg_00778	Negative	[M-H]-	Mannose	Organonitrogen compounds	179.055	7.369	13.5496	0.0213947	6.44657	573048	3.85092e+06	3.29246e+06	1.5278e+06	4.90355e+06	457276	335898	212220	322063	452817	429278	513278
